# Supplementary material for: Elevated rates of dietary generalization in eusocial lineages of the secondarily herbivorous bees
Source: BMC Ecol Evol. 2023 Nov 20;23:67. doi: 10.1186/s12862-023-02175-1 (PMC10662511; doi:10.1186/s12862-023-02175-1)
Supplement: Supplementary file 2 — Additional file 2. [file 12862_2023_2175_MOESM2_ESM.xlsx]

## Sheet: Sheet1
Reference	Number (Appenidx I)	Family	Species	Loads	Nest	Obs.	M	Acanthaceae	Adoxaceae	Aizoaceae	Amaryllidaceae	Altingiaceae	Anacardiaceae	Apiaceae	Apocynaceae	Aquifoliaceae	Araliaceae	Arecaceae	Asparagaceae	Asphodelaceae	Asteraceae	Balsaminaceae	Berberidaceae	Betulaceae	Bignoniaceae	Bixaceae	Boraginaceae	Brassicaceae	Cactaceae	Calceolariaceae	Campanulaceae	Capparaceae	Caprifoliaceae	Caryophyllaceae	Chenopodiaceae	Cistaceae	Clusiaceae	Colchicaceae	Commelinaceae	Convolvulaceae	Cordiaceae	Cornaceae	Costaceae	Crassulaceae	Cucurbitaceae	Cunoniaceae	Ebenaceae	Elaeagnaceae	Ericaceae
Siriani-Oliveira et al (2018)	80	Colletidae	Actenosigynes mantiqueirensis			Obs.	10
Müller, A. (1996a)	38	Megachilidae	Afranthidium alternans	20			20														100
Müller, A. (1996a)	38	Megachilidae	Afranthidium carduele	35			35														100
Müller, A. (1996a)	38	Megachilidae	Afranthidium pusillum	13			13														100
Müller, A. (1996a)	38	Megachilidae	Afranthidium schulthessi	23			23														100
Novel data	n/a	Halictidae	Agapostemon sericeus	17			17						59.6774								0.258065												6.64516							6.45161
Novel data	n/a	Halictidae	Agapostemon virescens	12			12						22.2222								56.9444							7.22222												0.555556
Novel data	n/a	Apidae	Amegilla albigena	13			13														4.1															8.1
Novel data	n/a	Apidae	Amegilla magnilabris	12			12														10.6						82.9						1.9
Dos Santos and Wittmann (2000)	5	Apidae	Ancyloscelis gigas	10			10
Müller, A. (2018a)	43	Andrenidae	Andrena (Andrena) fucata	74			74							13.7		1.3					1.4							2.9			1.4		2.9	0.2		12.8						0.4							0.3
Müller, A. (2018a)	43	Andrenidae	Andrena (Andrena) lapponica	50			50														2.8													0.8		1.5													83.4
Müller, A. (2018a)	43	Andrenidae	Andrena (Andrena) rogenhoferi	50			50							3.4							0.3		1					0.2			1.2		0.2			13.7								0.5					12.8
Müller, A. (2018a)	43	Andrenidae	Andrena (Cnemidandrena) freygessneri	50			50														1.7							0.9						0.6		5.5								78.2					1.2
Praz, C., Müller, A. & Genoud, D. (2019)	65	Andrenidae	Andrena (Euandrena) allosa	24			24														11							6.2								4.9
Praz, C., Müller, A. & Genoud, D. (2019)	65	Andrenidae	Andrena (Euandrena) amieti (all generations)	50			50														15.832							5.372			45.536			3.208		0.84		1.008											0.308
Praz, C., Müller, A. & Genoud, D. (2019)	65	Andrenidae	Andrena (Euandrena) montana	16			16														5.8										27.1			22		24.3	1.1							1.5
Müller, A. (1995)	37	Andrenidae	Andrena (Hamandrena) nasuta	26			26																				100
Müller, A. (2018a)	43	Andrenidae	Andrena (Oreomelissa) coitana	50			50							6							24.6										24.2					6								2.6
Wood (2023)	95	Andrenidae	Andrena aeneiventris	15			15							100
Wood (2023)	95	Andrenidae	Andrena aerinifrons	25			25																					100
Westrich, Gusenleitner, and Amiet (1997) + Novel data	90	Andrenidae	Andrena afrensis	16			16														0.1							69.2								3.6									1.3
Praz et al. (2022)	64	Andrenidae	Andrena afzeliella	30			30														0.1						1.7	0.2					0.2									0.6
Novel data	n/a	Andrenidae	Andrena agilissima	20			20							2.8														94.9
Wood (2023)	95	Andrenidae	Andrena albopunctata	15			15							25.3							47.4						0.2	6.4					11.2							1.9
Novel data	n/a	Andrenidae	Andrena alfkenella	31			31							86.6							6							4.2						0.2
Wood & Roberts (2018) + LaBerge (1967)	94; 105	Andrenidae	Andrena aliciae	5		Obs.	10														100
Wood & Roberts (2018)	94	Andrenidae	Andrena alleghaniensis	13			13		11.9744				8.20513	5.25641		2.05128					2.82051							10.5641						0.512821
Wood (2023)	95	Andrenidae	Andrena ampla	21			21							100
Wood & Roberts (2018)	94	Andrenidae	Andrena andrenoides	12			12
Wood & Roberts (2017) + Novel data	93; n/a	Andrenidae	Andrena angustior	26			26				3.4					5.5			16.6		0.5							1.9			3.2			17		1.4								1.8					3.4
Novel data	n/a	Andrenidae	Andrena anthrisci	22			22							86.3														1.9						0.1		0.3						0.1		4
Wood (2023)	95	Andrenidae	Andrena antigana	25			25														0.0941176							99.8118
Wood & Roberts (2017) + Novel data	93; n/a	Andrenidae	Andrena apicata	19			19
Wood & Roberts (2018) + Gibbs et al. (2017)	94; 102	Andrenidae	Andrena arabis	9		Obs.	10																					100
Wood & Roberts (2017) + Novel data	93; n/a	Andrenidae	Andrena argentata	16			16							5.31							1.02																												25.89
Wood (2023)	95	Andrenidae	Andrena asperrima	56			56														1.3							77.6
Wood (2023)	95	Andrenidae	Andrena assimilis	15			15				6.6			21							34.8												1.7			1.9
Larkin et al. (2008)	20	Andrenidae	Andrena asteris	20			20														99.8
Larkin et al. (2008)	20	Andrenidae	Andrena asteroides	20			20														99.9
Tepedino (2003)	82	Andrenidae	Andrena astragali	70			70
Larkin et al. (2008)	20	Andrenidae	Andrena balsamorhizae	20			20														98.6
Wood & Roberts (2017)	93	Andrenidae	Andrena barbilabris	114			114							8		0.0271493					0.61086							11.0656						0.0723982								14.0407
Larkin et al. (2008)	20	Andrenidae	Andrena beameri	12			12														98.8
Wood & Roberts (2017) + Novel data	93; n/a	Andrenidae	Andrena bicolor	78			78		0.9		1.7			3.5					1.4		15.1							8.2			10.4		0.1	0.3						0.0469208		1.4			10
Wood & Roberts (2017) + Novel data	93; n/a	Andrenidae	Andrena bimaculata	40			40				0.1			4.9							0.2							22.2								2.7								1.4					1.1
Larkin et al. (2008)	20	Andrenidae	Andrena biscutella	10			10														99.9
Novel data	n/a	Andrenidae	Andrena biskrensis	15			15		2.6												0.3							74.3
Wood et al. (2021b) + Wood (2023)	99; 95	Andrenidae	Andrena blanda	27			27
Novel data	n/a	Andrenidae	Andrena boyerella	24			24														100
Moisan-Deserres et al. (2014) + Wood & Roberts (2018)	28; 94	Andrenidae	Andrena bradleyi	49			49																																										100
Wood & Roberts (2018)	94	Andrenidae	Andrena brevipalpis	25			25						95.5556
Larkin et al. (2008)	20	Andrenidae	Andrena bullata	13			13														100
Novel data	n/a	Andrenidae	Andrena caesia	18			18																					0.6
Wood & Roberts (2018) + Gibbs et al. (2017)	94; 102	Andrenidae	Andrena canadensis	6		Obs.	10														100
Wood & Roberts (2018)	94	Andrenidae	Andrena carlini	18			18		0.857143										0.214286		0.535714			1.85714				7.28571					2.28571																17
Moisan-Deserres et al. (2014)	28	Andrenidae	Andrena carolina (combined with novel data)	15			15																																										100
Wood & Roberts (2018)	94	Andrenidae	Andrena ceanothi	16			16						8.77193			1.75439												7.01754														5.47368
Neff and Larkin (2002)	51	Andrenidae	Andrena chaparralensis	14			14														100
Westrich (1989)	86	Andrenidae	Andrena chrysopus				10												100
Novel data	n/a	Andrenidae	Andrena chrysosceles	48			48		1.36727					44.9164		0.0290909					1.23636							20.1964						0.145455		0.698182						0.0872727
Wood & Roberts (2017) + Novel data	93; n/a	Andrenidae	Andrena cineraria	25			25		1.1		1.4			8.2							1.5							34.6					3.1												0.1				5.7
Wood (2023)	95	Andrenidae	Andrena cinerea	22			22														100
Wood & Roberts (2017)	93	Andrenidae	Andrena clarkella	26			26
Wood & Roberts (2018)	94	Andrenidae	Andrena commoda	12			12		2.97872				32.5957								0.510638							0.255319					0.255319
Wood et al. (2021b) + Wood (2023)	99; 95	Andrenidae	Andrena corax	10			10														0.3
Wood & Roberts (2018)	94	Andrenidae	Andrena crataegi	28			28		0.96				19.04	1.4							0.04							0.3														0.4
Larkin et al. (2008)	20	Andrenidae	Andrena crawfordi	20			20														99.8
Wood & Roberts (2018)	94	Andrenidae	Andrena cressonii	20			20		3.25714				15.6								0.857143			0.857143									0.0714286									0.285714
Westrich (1989)	86	Andrenidae	Andrena curvungula				10																								100
Novel data	n/a	Andrenidae	Andrena decipiens	11			11							59.9
Wood & Roberts (2017)	93	Andrenidae	Andrena denticulata	23			23							0.464516							98.8774
Novel data	n/a	Andrenidae	Andrena discors	16			16														26.8						4.6	48												1.7
Wood & Roberts (2018) + Gibbs et al. (2017)	94; 102	Andrenidae	Andrena distans	5		Obs.	10
Westrich (1989)	86	Andrenidae	Andrena distinguenda				10																					100
Wood (2023)	95	Andrenidae	Andrena djelfensis	20			20																													99.8649
Wood & Roberts (2017)	93	Andrenidae	Andrena dorsata	78			78		0.2					11.6							3.6							11.8												0.2					0.6				1.8
Novel data	n/a	Andrenidae	Andrena doursana	10			10																					100
Wood (2023)	95	Andrenidae	Andrena elata	13			13														100
Wood & Roberts (2018) + Gibbs et al. (2017)	94; 102	Andrenidae	Andrena erigeniae	7		Obs.	10														0.489796
Wood & Roberts (2018)	94	Andrenidae	Andrena erythrogaster	14			14
Wood (2023)	95	Andrenidae	Andrena fabrella	22			22														0.2															99.8
Wood (2023)	95	Andrenidae	Andrena ferrugineicrus	27			27																					100
Manderey et al. (2008)	21	Andrenidae	Andrena flavilabris	14			14																					36.29														7.14
Wood & Roberts (2017)	93	Andrenidae	Andrena flavipes	599			599		0.00961076		0.2			1.9							23.9						0.4	15.2			0		0.2	0.3		1.3				0.00961076		0.000961076		0.8	0.074964
Westrich (1989) + Novel data	86; n/a	Andrenidae	Andrena florea	9		Obs.	10																																						100
Westrich (1989)	86	Andrenidae	Andrena floricola				10																					100
Wood & Roberts (2018)	94	Andrenidae	Andrena forbesii	23			23		6.53595																			8.88889					1.17647
Wood & Roberts (2018)	94	Andrenidae	Andrena frigida	11			11
Wood (2023)	95	Andrenidae	Andrena fulica	12			12																					99.6								0.4
Wood & Roberts (2017)	93	Andrenidae	Andrena fulva	86			86		0.108434							1.6506					0.269578							2.01205
Westrich (1989) + Novel data	86; n/a	Andrenidae	Andrena fulvago	3		Obs.	10														100
Novel data	n/a	Andrenidae	Andrena fulvicornis	16			16							93.8
Larkin et al. (2008)	20	Andrenidae	Andrena fulvipennis	20			20														99.9
Wood (2023)	95	Andrenidae	Andrena funerea	12			12																					100
Westrich (1989)	86	Andrenidae	Andrena fuscipes				10																																										100
Wood (2023)	95	Andrenidae	Andrena fuscosa	17			17							15.5							9.5							52.4
Wood & Roberts (2018) + Larkin et al. (2008)	94; 20	Andrenidae	Andrena gardineri	25			25														95
Westrich (1989)	86	Andrenidae	Andrena gelriae				10
Wood & Roberts (2018) + Gibbs et al. (2017)	94; 102	Andrenidae	Andrena geranii	5		Obs.	10																				100
Westrich (1989)	86	Andrenidae	Andrena granulosa				10																													100
Novel data	n/a	Andrenidae	Andrena gravida	20			20							4.13605							25.8776						2.06803	4.62585						0.163265								0.326531
Novel data	n/a	Andrenidae	Andrena haemorrhoa	105			105		2.2		0.1			2.5		0.9					5.6							10.9														0.2			0.2
Westrich (1989) + Novel data	86; n/a	Andrenidae	Andrena hattorfiana	1		Obs.	10																										100
Larkin et al. (2008)	20	Andrenidae	Andrena haynesi	20			20														96.6
Wood (2023)	95	Andrenidae	Andrena hedikae	22			22							100
Wood & Roberts (2018) + LaBerge (1967)	94; 105	Andrenidae	Andrena helianthi	6		Obs.	10														100
Larkin et al. (2008)	20	Andrenidae	Andrena helianthiformis	19			19														98
Wood & Roberts (2017)	93	Andrenidae	Andrena helvola	12			12							2.25806		6.45161					15.2903							5.16129														0.645161
Wood & Roberts (2018)	94	Andrenidae	Andrena hippotes	21			21		0.957265				33.5726			2.05128												0.410256
Wood & Roberts (2018)	94	Andrenidae	Andrena hirticincta	13			13														100
Westrich (1989) + Novel data	86; n/a	Andrenidae	Andrena humilis	1		Obs.	10														100
Wood & Roberts (2018)	94	Andrenidae	Andrena imitatrix	15			15		0.722892												2.16867			5.10843				0.0722892
Wood & Roberts (2018)	94	Andrenidae	Andrena integra	10			10																																			100
Larkin et al. (2008)	20	Andrenidae	Andrena isocomae	20			20														94.8
Wood (2022) + Wood (2023)	97; 95	Andrenidae	Andrena juliana	35			35							82.6																					0.2	2.8
Wood & Roberts (2017) + Novel data	93; n/a	Andrenidae	Andrena labialis	39			39							0.1							0.4							15.3			2.9					0.9						4.2							0.9
Wood & Roberts (2017) + Novel data	93; n/a	Andrenidae	Andrena labiata	29			29							0.1							9.3						0.2	18.5						22.6		7.5
Westrich (1989) + Novel data	86; n/a	Andrenidae	Andrena lagopus	13			13																					100
Muller & Westrich (2023)	29	Andrenidae	Andrena lathyri	30			30
Wood (2023)	95	Andrenidae	Andrena leptopyga	19			19																				1.8	6.6
Wood (2023)	95	Andrenidae	Andrena leucolippa	22			22														100
Wood (2023)	95	Andrenidae	Andrena longibarbis	13			13														0.4							99.6
Wood & Roberts (2018)	94	Andrenidae	Andrena mandibularis	13			13														2.36842												0.263158									5.26316
Larkin et al. (2008)	20	Andrenidae	Andrena melliventris	18			18														98.1
Wood & Roberts (2017) + Novel data	93; n/a	Andrenidae	Andrena minutula	111			111							34							3.2							3.7						2.1		15								5					0.3
Wood & Roberts (2017) + Novel data	93; n/a	Andrenidae	Andrena minutuloides	63			63							88.4							0.6							4.7
Wood & Roberts (2018)	94	Andrenidae	Andrena miranda	19			19						12.6087	9.56522																												1.97101
Wood & Roberts (2018)	94	Andrenidae	Andrena miserabilis	21			21														0.217687							0.204082
Westrich (1989)	86	Andrenidae	Andrena mitis				10
Westrich (2010)	88	Andrenidae	Andrena mocsaryi	26			26												100
Wood (2023)	95	Andrenidae	Andrena mucida	14			14												9.8								0.4						89.8
Wood (2023)	95	Andrenidae	Andrena nana	51			51							71.2														28.6
Wood & Roberts (2018)	94	Andrenidae	Andrena nasonii	18			18		7.7913					9.93043							3.11304							2.03478						0.747826
Wood & Roberts (2017) + Novel data	93; n/a	Andrenidae	Andrena nigriceps	17			17							3.63636							64.405							12.6942			5.68595			0.264463		5.45455
Novel data	n/a	Andrenidae	Andrena nigroaenea	43			43							23.9		0.9					16							12.3					1.3			15.4						0.1
Wood (2023)	95	Andrenidae	Andrena nigropilosa	23			23																					100
Wood & Roberts (2017) + Novel data	93; n/a	Andrenidae	Andrena nitida	99			99		1.53306					4.81242		1.78408			1.95412		9.4143			0.107962				16.8934						0.636977								0.188934
Westrich (1989)	86	Andrenidae	Andrena nitidiuscula				10							100
Wood (2023)	95	Andrenidae	Andrena nitidula	39			39																					100
Wood & Roberts (2018)	94	Andrenidae	Andrena nivalis	13			13		4.86486				5.27027															0.108108					3.24324									3.13514
Westrich (1989) + Novel data	86; n/a	Andrenidae	Andrena niveata	11			11							4.4							0.5							95.1
Wood & Roberts (2018) + Gibbs et al. (2017)	94; 102	Andrenidae	Andrena nubecula	7		Obs.	10														100
Wood & Roberts (2018)	94	Andrenidae	Andrena nuda	10			10		4.61538				17.9487																													0.769231
Novel data	n/a	Andrenidae	Andrena numida	14			14							27														73
Westrich (1989)	86	Andrenidae	Andrena nycthemera				10
Wood (2023)	95	Andrenidae	Andrena orana	17			17																					100
Praz et al. (2022)	64	Andrenidae	Andrena ovatula	27			27
Wood (2023)	95	Andrenidae	Andrena oviventris	28			28														0.1							0.2								1.4
Westrich (1989)	86	Andrenidae	Andrena pallitarsis				10							100
Westrich (1989) + Novel data	86; n/a	Andrenidae	Andrena pandellei	1		Obs.	10																								100
Novel data	n/a	Andrenidae	Andrena pandosa	21			21
Wood (2023)	95	Andrenidae	Andrena panurgina	11			11														5							1.4
Wood (2023)	95	Andrenidae	Andrena pauxilla	11			11																					17.9																82.1
Wood & Roberts (2018)	94	Andrenidae	Andrena perplexa	10			10		10.6286												3.42857			2.05714										0.571429								10.4
Wood (2023)	95	Andrenidae	Andrena pilipes	31			31							5.1							12.4						0.1	59.1								5.9
Wood & Roberts (2018) + Larkin et al. (2008)	94; 20	Andrenidae	Andrena placata	29			29														99.9
Wood & Roberts (2018) + LaBerge & Ribble (1972)	94; 104	Andrenidae	Andrena platyparia	7		Obs.	10																																			100
Westrich (1989)	86	Andrenidae	Andrena polita				10														100
Westrich (1989)	86	Andrenidae	Andrena potentillae				10
Wood & Roberts (2017)	93	Andrenidae	Andrena praecox	21			21
Wood (2023)	95	Andrenidae	Andrena propinqua	43			43							1.2							0.2						2.5	46.1								4.4								3.2	1.2				0.1
Westrich (1989) + Novel data	86; n/a	Andrenidae	Andrena proxima	4		Obs.	10							100
Wood (2023)	95	Andrenidae	Andrena ranunculorum	17			17		0.542373					10.2373							2.10169							75.7797
Wood & Roberts (2018)	94	Andrenidae	Andrena robertsonii	10			10																																			22.75
Westrich (2014)	89	Andrenidae	Andrena rosae	92			92							78.17							3.26
Neff and Simpson (1997) + Larkin et al. (2008) + Wood & Roberts (2018)	53; 20; 94	Andrenidae	Andrena rudbeckiae	28	Nest		28														99.5
Westrich (1989)	86	Andrenidae	Andrena ruficrus				10
Westrich (1989)	86	Andrenidae	Andrena rufizona				10																								100
Wood & Roberts (2018)	94	Andrenidae	Andrena rufosignata	18			18														1.85938			0.3125																									2.5
Novel data	n/a	Andrenidae	Andrena rugosa	16			16		4.6				1			6												11.5333														2.46667							0.4
Westrich (1989)	86	Andrenidae	Andrena russula [as A. similis]				10
Westrich (2008) + Novel data	87; n/a	Andrenidae	Andrena sardoa	10			10													100
Westrich (2010) + Novel data	88; n/a	Andrenidae	Andrena saxonica	67			67												100
Wood & Roberts (2017)	93	Andrenidae	Andrena scotica	63			63		0.0525164					4.98906		1.45295					0.332604			0.0175055				20.2538					0.00875274									2.79212			1.43545
Wood & Roberts (2017)	93	Andrenidae	Andrena semilaevis	98			98		0.0332779					91.5042							0.232945							5.198						0.412646
Wood (2023)	95	Andrenidae	Andrena senecionis	21			21														100
Larkin et al. (2008)	20	Andrenidae	Andrena senticulosa	19			19														98.8
Novel data + LaBerge (1973)	n/a; 105	Andrenidae	Andrena sigmundi	7		Obs.	10
Novel data	n/a	Andrenidae	Andrena simillima	10			10							27.93							12.98													1.57		6.54								17.04
Larkin et al. (2008)	20	Andrenidae	Andrena simplex	20			20														100
Larkin et al. (2008)	20	Andrenidae	Andrena sitilae	20			20														99.6
Wood & Roberts (2018)	94	Andrenidae	Andrena spiraeana	13			13		1.14286				19.4805	15.5844																												10.3896
Novel data	n/a	Andrenidae	Andrena spolata	20			20																					100
Wood (2023)	95	Andrenidae	Andrena spreta	19			19														3							93.1
Wood & Roberts (2017)	93	Andrenidae	Andrena subopaca	17			17							31.2299							1.58289							11.2513						0.684492
Westrich (1989)	86	Andrenidae	Andrena suerinensis				10																					100
Westrich (1989)	86	Andrenidae	Andrena symphyti				10																				100
Wood & Roberts (2017) + Novel data	93; n/a	Andrenidae	Andrena synadelpha	16			16							0.504673		3.04673												0.897196					0.373832									1.49533			1.1215
Westrich (1989) + Novel data	86; n/a	Andrenidae	Andrena tarsata	2		Obs.	10
Novel data	n/a	Andrenidae	Andrena tebessana	10			10																					100
Wood (2023)	95	Andrenidae	Andrena tenuistriata	41			41														0.149733						0.1	97.1			2.7
Wood & Roberts (2017) + Novel data	93; n/a	Andrenidae	Andrena thoracica	72			72				1.98561			1.7							20.6							0.172662						0.143885						0.115108		0.0719424			4.02878
Larkin et al. (2008)	20	Andrenidae	Andrena tonkaworum	18			18														99.4
Novel data	n/a	Andrenidae	Andrena trimmerana	21			21							2.6																															4.3				2.8
Westrich (1989) + Novel data	86; n/a	Andrenidae	Andrena tscheki	2		Obs.	10																					100
Novel data	n/a	Andrenidae	Andrena tuberculifera	15			15														0.5							94.9								2
Westrich (1989)	86	Andrenidae	Andrena vaga				10
Novel data	n/a	Andrenidae	Andrena variabilis	18			18							30.9							2.4
Wood & Roberts (2017)	93	Andrenidae	Andrena varians	101			101							0.019802		0.029703					1.19802							0.811881
Wood (2023)	95	Andrenidae	Andrena vaulogeri	10			10														9.6							61.8
Novel data	n/a	Andrenidae	Andrena venerabilis	11			11																					100
Westrich (1989)	86	Andrenidae	Andrena ventralis				10
Novel data	n/a	Andrenidae	Andrena ventricosa	39			39							6.1							0.1												0.1			0.8
Wood (2023)	95	Andrenidae	Andrena verticalis	30			30							43.8														56.2
Larkin et al. (2008)	20	Andrenidae	Andrena verucunda	15			15														99.7
Wood (2023)	95	Andrenidae	Andrena vetula	29			29														0.2						0.0892857	99.7
Wood & Roberts (2018)	94	Andrenidae	Andrena vicina	37			37		3.06452				1.29032								1.6129							6.12097					7.54839									0.16129							19.6048
Wood & Roberts (2018)	94	Andrenidae	Andrena virginiana	13			13
Westrich (1989)	86	Andrenidae	Andrena viridescens				10
Wood & Roberts (2018) + LaBerge & Ribble (1972)	94; 104	Andrenidae	Andrena wellesleyana	9		Obs.	10
Novel data	n/a	Andrenidae	Andrena wilkella	73			73							0.0898876							0.0561798							0.209738
Wood & Roberts (2018)	94	Andrenidae	Andrena w-scripta	16			16							3.77358							6.03774
Wood & Roberts (2018)	94	Andrenidae	Andrena ziziae	11			11							100
Neff and Rozen (1995)	52	Andrenidae	Anthemurgus passiflorae				10
Müller, A. (1996a)	38	Megachilidae	Anthidiellum breviusculum	24			24																								3.9													0.8
Müller, A. (1996a)	38	Megachilidae	Anthidiellum strigatum	57			57							0.5							0.9						0.3	0.5			2.2		0.1			0.3								0.8
Müller, A. (1996a)	38	Megachilidae	Anthidiellum troodicum	34			34							4.2							0.4						1.1
Müller, A. (1996a)	38	Megachilidae	Anthidium anguliventre	20			20														98.7						0.9
Müller, A. (1996a)	38	Megachilidae	Anthidium auritum	17			17														5						28.5	14.3
Müller, A. (1996a)	38	Megachilidae	Anthidium cingulatum	50			50														15.9						2.8	0.3			0.4
Müller, A. (1996a)	38	Megachilidae	Anthidium dalmaticum	24			24
Müller, A. (1996a)	38	Megachilidae	Anthidium diadema	39			39														95						1.7
Müller, A. (1996a)	38	Megachilidae	Anthidium echinatum	17			17																				14.7	7.4
Müller, A. (1996a)	38	Megachilidae	Anthidium florentinum	45			45							2.9							3.7						4.6																	1
Müller, A. (1996a)	38	Megachilidae	Anthidium loti	42			42
Müller, A. (1996a)	38	Megachilidae	Anthidium luctuosum	10			10														100
Müller, A. (1996a)	38	Megachilidae	Anthidium manicatum	54			54														2.1						1.2
Müller, A. (1996a)	38	Megachilidae	Anthidium montanum	35			35
Müller, A. (1996a)	38	Megachilidae	Anthidium oblongatum	55			55																								14.9													11.7
Müller, A. (1996a)	38	Megachilidae	Anthidium punctatum	47			47														0.7							0.2			2.7					1.4								2
Müller, A. (1996a)	38	Megachilidae	Anthidium septemspinosum	35			35														1.2																							2.5
Müller, A. (1996a)	38	Megachilidae	Anthidium spiniventre	23			23														100
Müller, A. (1996a)	38	Megachilidae	Anthidium taeniatum	40			40							1.4							0.1						1.3	0.1
Müller, A. (1996a)	38	Megachilidae	Anthidium tesselatum	19			19														100
Müller, A. (1996a)	38	Megachilidae	Anthidium undulatum	27			27																				4.9
Müller, A. (1996a)	38	Megachilidae	Anthidium waltlii	17			17														100
Müller, A. (1996a)	38	Megachilidae	Anthidium wüstneii	13			13														100
Müller, A. (1995)	37	Apidae	Anthophora (Anthophora) plumipes	20			20																				39.3	1								0.5
Müller, A. (1996b)	39	Apidae	Anthophora (Clisodon) furcata	24			24
Müller, A. (1996b)	39	Apidae	Anthophora (Dasymegilla) quadrimaculata	15			15																				23.7									5.1
Novel data	n/a	Apidae	Anthophora aestivalis	11			11																				5.3	3.9								32.8
Novel data	n/a	Apidae	Anthophora atroalba	22			22												1.1		1.6						33.9	14.3								20.4				1.9
Novel data	n/a	Apidae	Anthophora bimaculata	11			11														78.5						5.9				3.9
Kuhlmann and Eardley (2011)	17	Apidae	Anthophora diversipes	20			20			7									9		1							3
Schlindwein and Wittmann (1995)	74	Andrenidae	Arhysosage cactorum	10			10																						100
Novel data	n/a	Halictidae	Augochlora pura	17			17		4.7619				9.52381								12.781							8.85714						15.0095															7.61905
Novel data	n/a	Halictidae	Augochlorella aurata	28			28						2.23464								24.4022			4.24581				18.3464						3.7095						8.93855									0.134078
Novel data	n/a	Halictidae	Augochloropsis viridula (=metallica fulgida sensu Mitchell)	12			12		1.2973				8.10811								8.37838							10.8108														10.8649
Siriani-Oliveira et al (2019)	81	Colletidae	Bicolletes indigoticus	10			10
Schlindwein and Wittmann (1997)	75	Colletidae	Bicolletes pampeana	10			10
Wood et al. (2019)	96	Apidae	Bombus affinis	46			46							9.68459							28.9176	0.0573477					5.73477	1.40502					8.01434									0.659498							1.51971
Wood et. al. (2021a)	98	Apidae	Bombus alagesianus	29			29														5.03571							7.14286			35.7679
Wood et. al. (2021a)	98	Apidae	Bombus alpinus	24			24														0.1										23.9					2.1								1.4					5.4
Wood et. al. (2021a)	98	Apidae	Bombus argillaceus	160			160	0.22			0.25										15.37						10.7						0.28			0.69
Wood et. al. (2021a)	98	Apidae	Bombus armeniacus	57			57	1.0031						1.5356							12.4211						9.44892							0.557276
Wood et al. (2019)	96	Apidae	Bombus auricomus	52			52						7.56688								16.0127																											0.382166
Wood et. al. (2021a)	98	Apidae	Bombus balteatus	18			18														1.45055													2.02198															2
Wood et al. (2019)	96	Apidae	Bombus bimaculatus	78			78		1.10701				5.06273	0.0221402							0.236162						2.80443	2.94465					1.52768					0.940959											13.5793
Wood et. al. (2021a)	98	Apidae	Bombus bisiculus	62			62														0.836735										0.952381					0.714286
Wood et al. (2019)	96	Apidae	Bombus borealis	37			37														19.6992	3.25203						0.569106					0.813008									2.84553							0.552846
Wood et. al. (2021a)	98	Apidae	Bombus brodmannicus	30			30																				36.8632				24.6838		0.991453
Wood et. al. (2021a)	98	Apidae	Bombus confusus	53			53														7.68										0.05					0.16
Wood et. al. (2021a)	98	Apidae	Bombus cullumanus	20			20							3.93151							45.2466						1.36986				13.1507		3.72603	0.328767
Wood et. al. (2021a)	98	Apidae	Bombus distinguendus	53			53														1.73						8.81																						0.24
Wood et al. (2019)	96	Apidae	Bombus fervidus	66			66							1.86667							3.64444	1.92						0.177778																					6.4
Wood et. al. (2021a)	98	Apidae	Bombus fragrans	30			30														41.1034						24.1609									0.896552
Wood et. al. (2021a)	98	Apidae	Bombus frigidus	19			19														1.42636										1.48837		0.0930233	4.89922															36.876
Wood et al. (2019)	96	Apidae	Bombus griseocollis	86			86		1.28824				7.96135	2.58454							6.79871						1.22383	2.22222					0.566828									0.219002							1.88084
Wood et. al. (2021a)	98	Apidae	Bombus haematurus	15			15																				24.2632													1.57895									21.4474
Wood et. al. (2021a)	98	Apidae	Bombus handlirschianus	41			41														2.03974						0.13245
Wood et. al. (2021a)	98	Apidae	Bombus hortorum	103			103														0.323118	2.5164					5.63008	0.636444					3.55429	0.176246		0.979144
Wood et. al. (2021a)	98	Apidae	Bombus humilis	71			71														0.100251						0.0805585				0.572861											0.0859291							22.9574
Wood et. al. (2021a)	98	Apidae	Bombus hypnorum	39			39							3.37553							0.616034						4.74262				1.38397		0.721519									0.270042							11.3924
Wood et al. (2019) + Wood et al. (2021)	96; 98	Apidae	Bombus impatiens	152			152						3.42751	2.72862							30.7955						0.557621	0.550186					0.553903							0.743494		0.743494			0.921933				2.41636
Wood et. al. (2021a)	98	Apidae	Bombus incertus	57			57							1.17766							27.5228						15.9391				4.81218		0.162437											0.0304569
Wood et. al. (2021a)	98	Apidae	Bombus lapidarius	142			142														8.59981		0.619455				0.320408	5.11737			0.982584					0.79746													2.01501
Wood et. al. (2021a)	98	Apidae	Bombus lapponicus	50			50														2.12014												0.0848057																36.5866
Wood et. al. (2021a)	98	Apidae	Bombus lucorum	19			19							31.3846							5.10769						14.2769	1.04615								15.8769													0.369231
Wood et. al. (2021a)	98	Apidae	Bombus melanurus	23			23														25.6048						1.45161									0.483871
Wood et. al. (2021a)	98	Apidae	Bombus mendax	54			54														1.99										1.12			0.06		0.07													2.01
Wood et. al. (2021a)	98	Apidae	Bombus mesomelas	109			109														4.13						4.59	0.36			0.16					0.74								0.25					1.19
Wood et. al. (2021a)	98	Apidae	Bombus monticola	41			41														0.73										8.13													7.32					14.98
Wood et. al. (2021a)	98	Apidae	Bombus mucidus	33			33														3.3															1.85													1.16
Wood et. al. (2021a)	98	Apidae	Bombus muscorum	53			53														1.29084						16.8287						0.589641																13.1793
Wood et. al. (2021a)	98	Apidae	Bombus niveatus	67			67							0.769231							3.87574						12.284
Wood et. al. (2021a)	98	Apidae	Bombus pascuorum	162			162		0.6												0.9	1.6		0.1			7.6	0.9					0.6	0.5		0.9													0.8
Wood et al. (2019)	96	Apidae	Bombus pensylvanicus	41			41							1.18571							21.0429												0.1
Wood et al. (2019) + Wood et al. (2021)	96; 98	Apidae	Bombus perplexus	59			59						6.18557								3.48711						0.309278						7.14433																15.7216
Wood et. al. (2021a)	98	Apidae	Bombus pomorum	144			144				1.4										6.99						8.76				0.01		0.26	0.23		0.28
Wood et. al. (2021a)	98	Apidae	Bombus portschinskyi	25			25														2.50685						0.0821918
Wood et. al. (2021a)	98	Apidae	Bombus pratorum	98			98														0.861845	2.06635					12.6681	1.70292			1.50563		2.42978	0.498416		0.986449													5.35798
Wood et. al. (2021a)	98	Apidae	Bombus pyrenaeus	44			44				1.7			10.09							0.92						1.42				38.42		0.15			0.42													19.39
Wood et. al. (2021a)	98	Apidae	Bombus ruderarius	96			96														1.62						10.14				0.7			0.09		0.17				0.12				0.83					1.44
Wood et. al. (2021a)	98	Apidae	Bombus ruderatus	36			36														4.28966						28.4138						0.303448	0.206897		2
Wood et. al. (2021a)	98	Apidae	Bombus rufocinctus	39			39														2.02198	2.36264					0.879121	11.2418			9.84615											2.50549							3.06593
Wood et. al. (2021a)	98	Apidae	Bombus sichelii	84			84				3.31										2.23						0.08	1.2			8.07			0.01		0.24													5.27
Wood et. al. (2021a)	98	Apidae	Bombus soroeensis	104			104				0.976744			0.0290698							9.68605						10.907				36.314		0.755814			2.32558													6.46512
Wood et. al. (2021a)	98	Apidae	Bombus sporadicus	12			12																																										52.7037
Wood et. al. (2021a)	98	Apidae	Bombus subterraneus	154			154														6.82						3.32				0.34					1.95
Wood et. al. (2021a)	98	Apidae	Bombus sylvarum	112			112														17.9071						13.0442	0.283186			0.110619		0.323009			1.25221
Wood et al. (2019)	96	Apidae	Bombus ternarius	62			62						5.48628			0.339152					12.3541												1.90025																8.3591
Wood et. al. (2021a)	98	Apidae	Bombus terrestris	166			166							0.3							3.1	3.3		0.3			6.9	2.4								1													4.5
Wood et al. (2019)	96	Apidae	Bombus terricola	65			65						3.55556								13.4756							7.30667					6.45333	2.19556															1.80444
Wood et al. (2019) + Wood et al. (2021)	96; 98	Apidae	Bombus vagans	80			80						1.55203	1.14286							15.0247	0.222222						0.21164					0.536155																0.352734
Wood et. al. (2021a)	98	Apidae	Bombus veteranus	69			69														3.58						2.42													0.03									2.87
Wood et. al. (2021a)	98	Apidae	Bombus wurflenii	87			87														1.08										0.03																		1.28
Wood et. al. (2021a)	98	Apidae	Bombus zonatus	47			47														15.6429						28.7143									1.05952
Novel data	n/a	Andrenidae	Camptopoeum friesei	15			15														100
Novel data	n/a	Andrenidae	Camptopoeum frontale	11			11														100
Novel data	n/a	Andrenidae	Camptopoeum sacrum	12			12														100
Michez et al. (2008)	24	Melittidae	Capicola aliciae	6		Obs.	10			100
Michez et al. (2008)	24	Melittidae	Capicola braunsiana	21			21			100
Kuhlmann and Eardley (2011)	17	Melittidae	Capicola micheneri	16			16
Michez et al. (2008)	24	Melittidae	Capicola nanula	3		Obs.	10			100
Michez et al. (2008)	24	Melittidae	Capicola rufiventris	5		Obs.	10			100
Milet-Pinheiro and Schlindwein (2010)	26	Halictidae	Ceblurgus longipalpis	10			10																																		100
Quiroz-Garcia et al. (2001)	67	Apidae	Centris nitida	41			41						8.38								10.74				0.88		0.75		0.02
Novel data	n/a	Apidae	Ceratina calcarata	29			29		3.04569				8.12183								46.7005							12.1827														1.21827
Novel data	n/a	Apidae	Ceratina dupla	15			15		12.5714					7.61905							40.0952							7.61905
Novel data	n/a	Apidae	Ceratina mikmaqi	24			24						4.65116								50.8488							5.74419					0.534884	0.465116						1.74419
Maubecin et al. (2020)	22	Apidae	Chalepogenus cocuccii	17			17														4.82									4.24										0.35
Sedivy et al. (2008)	76	Megachilidae	Chelostoma aureocinctum	10			10
Sedivy et al. (2008)	76	Megachilidae	Chelostoma californicum	36			36																				100
Sedivy et al. (2008)	76	Megachilidae	Chelostoma campanularum	34			34																								100
Sedivy et al. (2008)	76	Megachilidae	Chelostoma carinulum	10			10
Sedivy et al. (2008)	76	Megachilidae	Chelostoma cockrelli	14			14																				100
Sedivy et al. (2008)	76	Megachilidae	Chelostoma diodon	36			36														99.6							0.4
Sedivy et al. (2008)	76	Megachilidae	Chelostoma distinctum	18			18																								100
Sedivy et al. (2008)	76	Megachilidae	Chelostoma edentulum	28			28														0.1							95.3
Sedivy et al. (2008)	76	Megachilidae	Chelostoma emarginatum	32			32
Sedivy et al. (2008)	76	Megachilidae	Chelostoma florisomne	46			46
Sedivy et al. (2008)	76	Megachilidae	Chelostoma foveolatum	15			15																								100
Sedivy et al. (2008)	76	Megachilidae	Chelostoma garrulum	10			10																								100
Sedivy et al. (2008)	76	Megachilidae	Chelostoma grande	20			20																										100
Sedivy et al. (2008)	76	Megachilidae	Chelostoma hellenicum	11			11																								100
Sedivy et al. (2008)	76	Megachilidae	Chelostoma incisulum	29			29				4.8																95.2
Sedivy et al. (2008)	76	Megachilidae	Chelostoma laticaudum	15			15																								100
Sedivy et al. (2008)	76	Megachilidae	Chelostoma minutum	18			18				23.6																69.9
Westrich (2010) + Sedivy et al. (2008)	88; 76	Megachilidae	Chelostoma mocsaryi	56			56							0.05					99.9									0.05
Sedivy et al. (2008)	76	Megachilidae	Chelostoma nasutum	24			24																								100
Sedivy et al. (2008)	76	Megachilidae	Chelostoma phaceliae	46			46																				100
Sedivy et al. (2008)	76	Megachilidae	Chelostoma philadelphi	21			21
Sedivy et al. (2008)	76	Megachilidae	Chelostoma rapunculi	36			36																								100
Sedivy et al. (2008)	76	Megachilidae	Chelostoma species 3	13			13																					24								40.7
Sedivy et al. (2008)	76	Megachilidae	Chelostoma styriacum	11			11																								100
Sedivy et al. (2008)	76	Megachilidae	Chelostoma transversum	21			21																										100
Sedivy et al. (2008)	76	Megachilidae	Chelostoma ventrale	34			34														100
Novel data	n/a	Andrenidae	Clavipanurgus punctiventris	10			10																					100
Müller, A. & Kuhlmann, M. (2008)	32	Colletidae	Colletes abeillei	46			46														96
Müller, A. & Kuhlmann, M. (2008)	32	Colletidae	Colletes acutiformis	14			14							3.2							6							73
Müller, A. & Kuhlmann, M. (2008)	32	Colletidae	Colletes acutus	18			18							45.7							4.4							48.3
Müller, A. & Kuhlmann, M. (2008)	32	Colletidae	Colletes albomaculatus	34			34							12.6																						3.7								2.3
Novel data + Gibbs et al. 2017	n/a; 102	Colletidae	Colletes americanus	8			10														100
Müller, A. & Kuhlmann, M. (2008)	32	Colletidae	Colletes anchusae	15			15																				100
Müller, A. & Kuhlmann, M. (2008)	32	Colletidae	Colletes brevigena	14			14														39.9															18													4.6
Kuhlmann and Eardley (2011)	17	Colletidae	Colletes capensis	27			27			80											8										0.5
Müller, A. & Kuhlmann, M. (2008)	32	Colletidae	Colletes carinatus	21			21				69.6			10.9
Müller, A. & Kuhlmann, M. (2008)	32	Colletidae	Colletes cariniger	25			25														99.6							0.4
Müller, A. & Kuhlmann, M. (2008)	32	Colletidae	Colletes caskanus	17			17							24.2														4.1
Müller, A. & Kuhlmann, M. (2008)	32	Colletidae	Colletes collaris	12			12														89.8
Novel data + Gibbs et al. 2017	n/a; 102	Colletidae	Colletes compactus	7		Obs.	10														100
Novel data	n/a	Colletidae	Colletes consors mesoscopus	12			12																					22.8571
Müller, A. & Kuhlmann, M. (2008)	32	Colletidae	Colletes cunicularius	44			44														8.2							0.8								0.1													5.8
Müller, A. & Kuhlmann, M. (2008)	32	Colletidae	Colletes daviesanus	34			34														100
Novel data	n/a	Colletidae	Colletes dinizi	13			13														100
Müller, A. & Kuhlmann, M. (2008)	32	Colletidae	Colletes dorsalis	15			15							86.7						3.3											3.3
Müller, A. & Kuhlmann, M. (2008)	32	Colletidae	Colletes dusmeti	16			16						3.6	15.3							54.5							1.9
Müller, A. & Kuhlmann, M. (2008)	32	Colletidae	Colletes eous	40			40							24.3			3											6.8								2.1													1.1
Müller, A. & Kuhlmann, M. (2008)	32	Colletidae	Colletes escalerai	13			13
Müller, A. & Kuhlmann, M. (2008)	32	Colletidae	Colletes floralis	15			15							67							3.4							4.3			5.1					7.3								6.5
Müller, A. & Kuhlmann, M. (2008)	32	Colletidae	Colletes fodiens	33			33														100
Müller, A. & Kuhlmann, M. (2008)	32	Colletidae	Colletes formosus	18			18
Müller, A. & Kuhlmann, M. (2008)	32	Colletidae	Colletes foveolaris	37			37																					0.4
Müller, A. & Kuhlmann, M. (2008)	32	Colletidae	Colletes gallicus	34			34				38.8			20.5																														27.4
Müller, A. & Kuhlmann, M. (2008)	32	Colletidae	Colletes graeffei	10			10				100
Müller, A. & Kuhlmann, M. (2008)	32	Colletidae	Colletes halophilus	27			27														96							2.2
Müller, A. & Kuhlmann, M. (2008)	32	Colletidae	Colletes hederae	41			41										87.5				4.8																												3.5
Müller, A. & Kuhlmann, M. (2008)	32	Colletidae	Colletes hethiticus	18			18							17.6																				6.7
Müller, A. & Kuhlmann, M. (2008)	32	Colletidae	Colletes hylaeiformis	32			32							100
Müller, A. & Kuhlmann, M. (2008)	32	Colletidae	Colletes impunctatus	37			37														0.2							2.6			2.1			1.3		2.4								4.6					2.8
Novel data	n/a	Colletidae	Colletes inaequalis	21			21																					6.28571					1.26984
Müller, A. & Kuhlmann, M. (2008)	32	Colletidae	Colletes inexpectatus	10			10														100
Novel data	n/a	Colletidae	Colletes kincaidii	12			12						17.6667	36.6667														6.66667
Müller, A. & Kuhlmann, M. (2008)	32	Colletidae	Colletes lacunatus	15			15																					54.3
Müller, A. & Kuhlmann, M. (2008)	32	Colletidae	Colletes ligatus	25			25							95.7
Müller, A. & Kuhlmann, M. (2008)	32	Colletidae	Colletes maidli	26			26							4														23.2
Müller, A. & Kuhlmann, M. (2008)	32	Colletidae	Colletes marginatus	50			50							25.4							0.1							6.3			0.4			0.5
Müller, A. & Kuhlmann, M. (2008)	32	Colletidae	Colletes meyeri	15			15																				2.6				97.4
Müller, A. & Kuhlmann, M. (2008)	32	Colletidae	Colletes mlokossewiczi	39			39														100
Müller, A. & Kuhlmann, M. (2008)	32	Colletidae	Colletes nanus	24			24							25														0.5
Müller, A. & Kuhlmann, M. (2008)	32	Colletidae	Colletes nasutus	32			32																				100
Müller, A. & Kuhlmann, M. (2008)	32	Colletidae	Colletes nigricans	64			64							13.8														2.3						0.9		0.8								9.3
Müller, A. & Kuhlmann, M. (2008)	32	Colletidae	Colletes noskiewiczi	11			11														84.8
Müller, A. & Kuhlmann, M. (2008)	32	Colletidae	Colletes perezi	33			33				1.9			8.3														0.3																1.5
Tepedino et al. (2008)	83	Colletidae	Colletes petalostemonis	10			10
Müller, A. & Kuhlmann, M. (2008)	32	Colletidae	Colletes pulchellus	15			15							2.6
Müller, A. & Kuhlmann, M. (2008)	32	Colletidae	Colletes pumilus	21			21																					2.3
Müller, A. & Kuhlmann, M. (2008)	32	Colletidae	Colletes punctatus	14			14
Kuhlmann and Eardley (2011)	17	Colletidae	Colletes rufotibialis	16			16			6
Müller, A. & Kuhlmann, M. (2008)	32	Colletidae	Colletes schmidi	15			15							60.2							0.4							22.6						11.1
Müller, A. & Kuhlmann, M. (2008)	32	Colletidae	Colletes sierrensis	31			31														2
Müller, A. & Kuhlmann, M. (2008)	32	Colletidae	Colletes similis	50			50							2.3							91.2
Novel data	n/a	Colletidae	Colletes simulans	10			10														100
Müller, A. & Kuhlmann, M. (2008)	32	Colletidae	Colletes succinctus	44			44							0.8			4.8				3.6																												90.8
Novel data	n/a	Colletidae	Colletes thoracicus	10			10		11.7647																																	23.5294
Müller, A. & Kuhlmann, M. (2008)	32	Colletidae	Colletes tuberculatus	32			32														100
Moisan-Deserres et al. (2014)	28	Colletidae	Colletes validus (combined with novel data)	10			10																																										100
Müller, A. & Kuhlmann, M. (2008)	32	Colletidae	Colletes wolfi	20			20																				100
Müller, A. (1995)	37	Apidae	Cubitalia (Pseudeucera) parvicornis	10			10																				100
Michez et al. (2008)	24	Melittidae	Dasypoda albimana	17			17														22.6						0.6	9.4								46								2.9
Michez et al. (2008)	24	Melittidae	Dasypoda albipila	15			15														87.8							12.2
Michez et al. (2008)	24	Melittidae	Dasypoda argentata	53			53														0.1						0.1						99.7
Michez et al. (2008)	24	Melittidae	Dasypoda braccata	38			38														1.1												98.8
Michez et al. (2008)	24	Melittidae	Dasypoda cingulata	30			30														17.6						1	5.4			0.1					66.7
Michez et al. (2008)	24	Melittidae	Dasypoda crassicornis	30			30														13							5.6								81.4
Michez et al. (2008)	24	Melittidae	Dasypoda dusmeti	31			31							0.5							97						0.2	0.5			1.5
Michez et al. (2008)	24	Melittidae	Dasypoda hirtipes	64			64														99.4															0.3
Michez et al. (2008)	24	Melittidae	Dasypoda maura	21			21														98.9							1.1
Michez et al. (2008)	24	Melittidae	Dasypoda morotei	25			25														4.1							2.6								88.3								3.3
Michez et al. (2008)	24	Melittidae	Dasypoda oraniensis	17			17														93.7							5.2
Michez et al. (2008)	24	Melittidae	Dasypoda pyriformis	27			27														99.6							0.4
Michez et al. (2008)	24	Melittidae	Dasypoda pyrotrichia	11			11																													100
Michez et al. (2008)	24	Melittidae	Dasypoda sinuata	19			19														95.4							4.2
Michez et al. (2008)	24	Melittidae	Dasypoda spinigera	33			33																										100
Michez et al. (2008)	24	Melittidae	Dasypoda suripes	30			30														0.1												99.9
Michez et al. (2008)	24	Melittidae	Dasypoda tubera	17			17														100
Michez et al. (2008) + Novel data	24	Melittidae	Dasypoda visnaga	56			56														100
Sipes and Tependino (2005)	79	Apidae	Diadasia angusticeps	16			16
Sipes (2001)	78	Apidae	Diadasia diminuta	25			25														4								3
Sipes and Tependino (2005)	79	Apidae	Diadasia enavata	21			21														100
Sipes and Tependino (2005)	79	Apidae	Diadasia laticauda	17			17
Sipes and Tependino (2005)	79	Apidae	Diadasia nigrifrons	36			36
Sipes and Tependino (2005)	79	Apidae	Diadasia ochracea	20			20
Sipes and Tependino (2005)	79	Apidae	Diadasia sphaeralcearum	23			23
Sipes and Tependino (2005)	79	Apidae	Diadasia tropicalis	14			14
Sipes and Tependino (2005)	79	Apidae	Diadasia vallicola	20			20
Pick and Schlindwein (2011)	60	Apidae	Diadasina riparia		Nest		10
Novel data + Gibbs et al. 2017	n/a; 102	Megachilidae	Dianthidium simile	5		Obs.	10														100
Novel data + Gibbs et al. 2017	n/a; 102	Halictidae	Dieunomia heteropoda	6		Obs.	10														100
Müller, A. (2018a)	43	Halictidae	Dufourea alpina	50			50														7.8										80.1			1.1		2.7
Westrich (1989)	86	Halictidae	Dufourea dentiventris				10																								100
Westrich (1989)	86	Halictidae	Dufourea halictula				10																								100
Westrich (1989)	86	Halictidae	Dufourea inermis				10																								100
Westrich (1989)	86	Halictidae	Dufourea minuta				10														100
Novel data	n/a	Halictidae	Dufourea monardae	10			10
Müller, A. (2018a)	43	Halictidae	Dufourea paradoxa	46			46														9.3										0.1			9.2		9.6								26.4
Müller, A. (1996a)	38	Megachilidae	Eoanthidium clypeare	22			22							5.6							1.1						5	6.9			0.4
Müller, A. (1996a)	38	Megachilidae	Eoanthidium insulare	25			25														43.1						9.5	0.4								0.9
Dorchin et al. (2021)	4	Apidae	Eucera (Synhalonia) aff. spectabilis	12			12																				1.8
Novel data	n/a	Apidae	Eucera (Synhalonia) alternans	10			10	2.84932													0.876712						30.137									22.137
Dorchin et al. (2021)	4	Apidae	Eucera (Synhalonia) cuniculina	10			10																					58.3
Dorchin et al. (2021)	4	Apidae	Eucera (Synhalonia) frater	10			10																																										10
Dorchin et al. (2021)	4	Apidae	Eucera (Synhalonia) primiveris	10			10														0.8												11.7
Novel data	n/a	Apidae	Eucera caspica	11			11																				6.2									4
Novel data	n/a	Apidae	Eucera clypeata	36			36													0.4	3.5						7.9				7.2		4			3.4				1.1
Dorchin et al. (2021)	4	Apidae	Eucera cypria	24			24
Dorchin et al. (2021)	4	Apidae	Eucera dafnii	12			12
Novel data	n/a	Apidae	Eucera elongatula	42			42							2.5							69.8						2.4	4.3					10.9			6.4				1.6
Novel data	n/a	Apidae	Eucera eucnemidea	17			17														95.6												4.4
Novel data	n/a	Apidae	Eucera furfurea	10			10																										100
Westrich (1989) + Novel data	86; n/a	Apidae	Eucera interrupta	22			22
Novel data	n/a	Apidae	Eucera longicornis	17			17																													4
Novel data	n/a	Apidae	Eucera nigrescens	20			20																				9.3						0.3
Novel data	n/a	Apidae	Eucera nigrifacies	10			10														100
Novel data	n/a	Apidae	Eucera nigrilabris	17			17														9.4						8.7	81.4
Novel data	n/a	Apidae	Eucera notata	34			34														96.3										0.1
Dorchin et al. (2021)	4	Apidae	Eucera pici	18			18																				0.6
Dorchin et al. (2021)	4	Apidae	Eucera proxima	20			20																				5.8
Novel data	n/a	Apidae	Eucera taurica	18			18														100
Miranda et al. (2021)	27	Apidae	Euglossa cordata	175			175	3.276													0.014				7.865														23.249	0.056			0.086		0.006
Miranda et al. (2021)	27	Apidae	Eulaema nigrita	45			45	0.089																	4.572														3.167	0.006
Houston et al (1993)	14	Colletidae	Euryglossa aureophila	15			15
Houston et al (1993)	14	Colletidae	Euryglossa morrisoni	15			15
Novel data + Wood and Cross (2017)	n/a; 91	Andrenidae	Flavipanurgus fuzetus	3		Obs.	10																											100
Novel data	n/a	Andrenidae	Flavipanurgus kastiliensis	13			13																																					100
Gonzales-Varo et al (2016)	10	Andrenidae	Flavipanurgus venustus	19			19														0.27															97.6
Gotlieb, A. et al. (2014)	11	Megachilidae	Haetosmia circumventa	54			54																				100
Müller, A. & Griswold, T. (2017)	31	Megachilidae	Haetosmia ethiopiensis	8		Obs.	10																				100
Gotlieb, A. et al. (2014)	11	Megachilidae	Haetosmia vechti	11			11																				100
Novel data	n/a	Halictidae	Halictus confusus	26			26		1.07527				2.15054	1.29032							8.64516						2.96774	12.5806					4.30108																11.828
Novel data	n/a	Halictidae	Halictus crenicornis	11			11							2.83544							11.2405						15.5949	8.20253			5.06329		8.70886	4.05063		4.3038				8.60759
Novel data	n/a	Halictidae	Halictus ligatus	34			34														97.2522												1.73913									0.208696
Novel data	n/a	Halictidae	Halictus maculatus	13			13														50.9													7.6		17.1				0.7				6.7
Novel data	n/a	Halictidae	Halictus pollinosus	10			10							15.6							24												37.3							10.6				12.5
Novel data	n/a	Halictidae	Halictus quadricinctus	25			25														81.3							2.9					10.4			4.5
Novel data	n/a	Halictidae	Halictus rubicundus	16			16						6.7								1.1							35.6					1.6							6		5.6
Novel data	n/a	Halictidae	Halictus scabiosae	33			33							1.5							83.5												11.7			2.9
Novel data	n/a	Halictidae	Halictus subauratus	21			21							14.2							35.5						12.8	4.2			8.1		5.6			5.3
Novel data	n/a	Halictidae	Halictus tumulorum	26			26							0.243902					1.85366		16.3024							15.6098						3.21951
Kuhlmann and Eardley (2011)	17	Melittidae	Haplomelitta ogilviei	17			17														16										81
Novel data	n/a	Megachilidae	Heriades carinata	10			10		1.53846				30.7692
Westrich (1989) + Novel data	86; n/a	Megachilidae	Heriades crenulata	2		Obs.	10														100
Amiet et al. (2004) + Novel data	101	Megachilidae	Heriades rubicola	5		Obs.	10														100
Westrich (1989) + Novel data	86; n/a	Megachilidae	Heriades truncorum	3		Obs.	10														100
Müller, A. & Trunz, V. (2014)	35	Megachilidae	Hofferia mauritanica	27			27														100
Müller, A. & Trunz, V. (2014)	35	Megachilidae	Hofferia schmiedeknechti	15			15														100
Müller, A. (2015)	42	Megachilidae	Hoplitis (Alcidamea) tuberculata	87			87														0.5						1.3									8.9													0.9
Müller, A. (2018a)	43	Megachilidae	Hoplitis (Anthocopa) villosa	50			50														95.5															2.1
Müller, A. (2014a)	40	Megachilidae	Hoplitis (Chlidoplitis) alli	13			13				100
Müller, A. (2014a)	40	Megachilidae	Hoplitis (Chlidoplitis) haplophylli	16			16
Müller, A. (2014a)	40	Megachilidae	Hoplitis (Chlidoplitis) heinrichi	15			15
Müller, A. (2014a)	40	Megachilidae	Hoplitis (Chlidoplitis) illustris	18			18
Müller, A. (2014a)	40	Megachilidae	Hoplitis (Chlidoplitis) lysholmi	13			13
Müller, A. (2014a)	40	Megachilidae	Hoplitis (Chlidoplitis) onychophora	20			20				100
Müller, A. (2014a)	40	Megachilidae	Hoplitis (Chlidoplitis) taenioceras	43			43
Müller, A. & Richter, H. (2018)	34	Megachilidae	Hoplitis (Formicapis) robusta	41			41														1.8															13.6
Sedivy, C., Dorn, S., Widmer, A. & Müller, A. (2013)	77	Megachilidae	Hoplitis (Hoplitis) "brunnescens" =prosii Müller, 2022	30			30														0.7						73	0.5
Sedivy, C., Dorn, S., Widmer, A. & Müller, A. (2013)	77	Megachilidae	Hoplitis (Hoplitis) adunca	50			50																				100
Sedivy, C., Dorn, S., Widmer, A. & Müller, A. (2013)	77	Megachilidae	Hoplitis (Hoplitis) annulata	50			50																				99.6
Sedivy, C., Dorn, S., Widmer, A. & Müller, A. (2013)	77	Megachilidae	Hoplitis (Hoplitis) anthocopoides	50			50																				100
Sedivy, C., Dorn, S., Widmer, A. & Müller, A. (2013)	77	Megachilidae	Hoplitis (Hoplitis) aqabaensis	11			11																				100
Sedivy, C., Dorn, S., Widmer, A. & Müller, A. (2013)	77	Megachilidae	Hoplitis (Hoplitis) bassana	22			22																				100
Sedivy, C., Dorn, S., Widmer, A. & Müller, A. (2013)	77	Megachilidae	Hoplitis (Hoplitis) benoisti	57			57																				99.2	0.3
Sedivy, C., Dorn, S., Widmer, A. & Müller, A. (2013)	77	Megachilidae	Hoplitis (Hoplitis) bihamata	22			22																				50.7
Sedivy, C., Dorn, S., Widmer, A. & Müller, A. (2013)	77	Megachilidae	Hoplitis (Hoplitis) carinata	50			50
Sedivy, C., Dorn, S., Widmer, A. & Müller, A. (2013)	77	Megachilidae	Hoplitis (Hoplitis) christae	16			16	100
Sedivy, C., Dorn, S., Widmer, A. & Müller, A. (2013)	77	Megachilidae	Hoplitis (Hoplitis) ctenophora	33			33														0.7						71.6	1.7
Sedivy, C., Dorn, S., Widmer, A. & Müller, A. (2013)	77	Megachilidae	Hoplitis (Hoplitis) fabrei	38			38																				55.6				23.7
Sedivy, C., Dorn, S., Widmer, A. & Müller, A. (2013)	77	Megachilidae	Hoplitis (Hoplitis) fertoni	53			53																				98.1	0.2
Sedivy, C., Dorn, S., Widmer, A. & Müller, A. (2013)	77	Megachilidae	Hoplitis (Hoplitis) flabellifera	49			49																				74	0.6
Sedivy, C., Dorn, S., Widmer, A. & Müller, A. (2013)	77	Megachilidae	Hoplitis (Hoplitis) hierichonica	50			50																				100
Sedivy, C., Dorn, S., Widmer, A. & Müller, A. (2013)	77	Megachilidae	Hoplitis (Hoplitis) hoggara	27			27														0.2
Sedivy, C., Dorn, S., Widmer, A. & Müller, A. (2013)	77	Megachilidae	Hoplitis (Hoplitis) holmboei	21			21																				98.9
Sedivy, C., Dorn, S., Widmer, A. & Müller, A. (2013)	77	Megachilidae	Hoplitis (Hoplitis) homalocera	11			11																				100
Sedivy, C., Dorn, S., Widmer, A. & Müller, A. (2013)	77	Megachilidae	Hoplitis (Hoplitis) insularis	26			26														0.4						81.7
Sedivy, C., Dorn, S., Widmer, A. & Müller, A. (2013)	77	Megachilidae	Hoplitis (Hoplitis) israelica	32			32																				100
Sedivy, C., Dorn, S., Widmer, A. & Müller, A. (2013)	77	Megachilidae	Hoplitis (Hoplitis) jheringii	12			12
Sedivy, C., Dorn, S., Widmer, A. & Müller, A. (2013)	77	Megachilidae	Hoplitis (Hoplitis) lepeletieri	50			50																				100
Sedivy, C., Dorn, S., Widmer, A. & Müller, A. (2013)	77	Megachilidae	Hoplitis (Hoplitis) loti	38			38																				6.6																	10
Sedivy, C., Dorn, S., Widmer, A. & Müller, A. (2013)	77	Megachilidae	Hoplitis (Hoplitis) manicata	68			68														0.2						99.2
Sedivy, C., Dorn, S., Widmer, A. & Müller, A. (2013)	77	Megachilidae	Hoplitis (Hoplitis) marchali	48			48																				99.6
Sedivy, C., Dorn, S., Widmer, A. & Müller, A. (2013)	77	Megachilidae	Hoplitis (Hoplitis) monstrabilis	39			39
Sedivy, C., Dorn, S., Widmer, A. & Müller, A. (2013)	77	Megachilidae	Hoplitis (Hoplitis) mucida	50			50																				100
Sedivy, C., Dorn, S., Widmer, A. & Müller, A. (2013)	77	Megachilidae	Hoplitis (Hoplitis) nisa	42			42
Sedivy, C., Dorn, S., Widmer, A. & Müller, A. (2013)	77	Megachilidae	Hoplitis (Hoplitis) oreades	39			39														0.3							0.4
Sedivy, C., Dorn, S., Widmer, A. & Müller, A. (2013)	77	Megachilidae	Hoplitis (Hoplitis) pallicornis	50			50												1.6		0.2						60.9	0.3			10
Sedivy, C., Dorn, S., Widmer, A. & Müller, A. (2013)	77	Megachilidae	Hoplitis (Hoplitis) parana	39			39																					0.1
Sedivy, C., Dorn, S., Widmer, A. & Müller, A. (2013)	77	Megachilidae	Hoplitis (Hoplitis) pici	22			22												98.5		0.1
Sedivy, C., Dorn, S., Widmer, A. & Müller, A. (2013)	77	Megachilidae	Hoplitis (Hoplitis) ravouxi	34			34																				13																	5.3
Sedivy, C., Dorn, S., Widmer, A. & Müller, A. (2013)	77	Megachilidae	Hoplitis (Hoplitis) segura	34			34																				26.3	1
Sedivy, C., Dorn, S., Widmer, A. & Müller, A. (2013)	77	Megachilidae	Hoplitis (Hoplitis) spec. nov. 1	12			12
Sedivy, C., Dorn, S., Widmer, A. & Müller, A. (2013)	77	Megachilidae	Hoplitis (Hoplitis) spec. nov. 2	17			17																				100
Sedivy, C., Dorn, S., Widmer, A. & Müller, A. (2013)	77	Megachilidae	Hoplitis (Hoplitis) spec. nov. 3	11			11																				100
Sedivy, C., Dorn, S., Widmer, A. & Müller, A. (2013)	77	Megachilidae	Hoplitis (Hoplitis) speculum	29			29
Sedivy, C., Dorn, S., Widmer, A. & Müller, A. (2013)	77	Megachilidae	Hoplitis (Hoplitis) tenuiserrata	51			51																				2
Sedivy, C., Dorn, S., Widmer, A. & Müller, A. (2013)	77	Megachilidae	Hoplitis (Hoplitis) uncaticornis	22			22
Sedivy, C., Dorn, S., Widmer, A. & Müller, A. (2013)	77	Megachilidae	Hoplitis (Hoplitis) zonalis	52			52																				99.5	0.5
Müller, A. (2014a)	40	Megachilidae	Hoplitis (Megahoplitis) tigrina	11			11														100
Müller, A. (2015)	42	Megachilidae	Hoplitis (Platosmia) africana	20			20
Müller, A. (2015)	42	Megachilidae	Hoplitis (Platosmia) maghrebensis	20			20
Müller, A. (2014b)	41	Megachilidae	Hoplitis (Stenosmia) flavicornis	11			11
Müller, A. (2014b)	41	Megachilidae	Hoplitis (Stenosmia) gobiensis	19			19
Müller, A. (2014b)	41	Megachilidae	Hoplitis (Stenosmia) hartliebi	10			10
Müller, A. (2014b)	41	Megachilidae	Hoplitis (Stenosmia) jordanica	10			10																					80
Müller, A. (2014b)	41	Megachilidae	Hoplitis (Stenosmia) minima	39			39																					1
Müller, A. & Mauss, V. (2016)	33	Megachilidae	Hoplitis (Tkalcua) zandeni	29			29																				11.4									8.1
Ferton (1892)	7	Megachilidae	Hoplitis cristatula				10
Westrich (1989) + Novel data	86; n/a	Megachilidae	Hoplitis dalmatica	8		Obs.	10																										100
Romankova (1985)	68	Megachilidae	Hoplitis maritima				10
Westrich (1989)	86	Megachilidae	Hoplitis mitis				10																								100
Novel data	n/a	Megachilidae	Hoplitis pilosifrons	12			12
Novel data	n/a	Megachilidae	Hoplitis praestans	13			13																								100
Müller, A. (2022)	46	Megachilidae	Hoplitis prazi	30			30														81.7							18.3
Popov (1952a,b; 1967)	61; 62; 63	Megachilidae	Hoplitis ruficornis				10																												100
Müller, A. (2023)	47	Colletidae	Hylaeus alpinus	30			30							13.2							0.7													3.9		22								11.4					0.4
Müller, A. (2023)	47	Colletidae	Hylaeus angustatus	30			30				3.5			1.5							0.8						13.9	5.8			13.9					3.5								2.8
Müller, A. (2023)	47	Colletidae	Hylaeus annulatus	30			30				6.8			7.5							0.2							0.2			13.4			0.4		10.3								0.8					1.5
Müller, A. (2023)	47	Colletidae	Hylaeus brevicornis	30			30							59.4							0.4																							3.2
Müller, A. (2023)	47	Colletidae	Hylaeus clypearis	30			30							97.9																														1.8
Müller, A. (2023)	47	Colletidae	Hylaeus communis	30			30							30.6							4.3						2.6	1.3			8.6			3.5										6.6
Müller, A. (2023)	47	Colletidae	Hylaeus confusus	30			30							9.2							0.6										13.2					7.8
Müller, A. (2023)	47	Colletidae	Hylaeus cornutus	30			30							94.2							2.7							1.8
Müller, A. (2023)	47	Colletidae	Hylaeus crassanus	30			30							11.8							4.2						11.2				12.5
Müller, A. (2023)	47	Colletidae	Hylaeus dilatatus	30			30							56.6							13.7						2							4		5.8								3
Müller, A. (2023)	47	Colletidae	Hylaeus duckei	30			30							97.3														1.2
Müller, A. (2023)	47	Colletidae	Hylaeus gibbus	30			30		0.6					14.5							1.1						0.5				4.4					9.5								1.9
Müller, A. (2023)	47	Colletidae	Hylaeus glacialis	18			18							68														1.5						1.5		8.8								7.6
Müller, A. (2023)	47	Colletidae	Hylaeus gredleri	30			30							91.8							0.2
Müller, A. (2023)	47	Colletidae	Hylaeus hyalinatus	30			30							21.6													1.1	2.8			8.9			0.2		6.4								4.3
Müller, A. (2023)	47	Colletidae	Hylaeus incongruus	18			18							2.3							0.1						7	0.4			10.6					5.3								11.2
Müller, A. (2023)	47	Colletidae	Hylaeus kahri	30			30							93							0.1																							5.1
Müller, A. (2023)	47	Colletidae	Hylaeus leptocephalus	30			30							1.3							1.1							9.4
Müller, A. (2023)	47	Colletidae	Hylaeus moricei	18			18				6.7			9							0.5						2.9	29.1
Müller, A. (2023)	47	Colletidae	Hylaeus nigritus	30			30				2.1			0.2							96.1										0.2			0.6										0.1
Müller, A. (2023)	47	Colletidae	Hylaeus nivalis	30			30				0.8			0.3							1.8										19.7			15.6		8.3								12.6
Müller, A. (2023)	47	Colletidae	Hylaeus paulus	30			30				4.9			3.3							0.4							5.1
Müller, A. (2023)	47	Colletidae	Hylaeus pectoralis	30			30				3.1			20.2							1.5													0.8
Müller, A. (2023)	47	Colletidae	Hylaeus pfankuchi	30			30							20.3							0.3							0.8
Müller, A. (2023)	47	Colletidae	Hylaeus pictipes	30			30							22.6			1.3				0.5						11.6	22																9.8
Müller, A. (2023)	47	Colletidae	Hylaeus pilosulus	30			30
Müller, A. (2023)	47	Colletidae	Hylaeus punctatissimus	30			30				96																																	0.1
Müller, A. (2023)	47	Colletidae	Hylaeus punctatissimus	30			30							74.2														0.2																5.1
Müller, A. (2023)	47	Colletidae	Hylaeus rinki	30			30				0.7			22.3							0.9
Müller, A. (2023)	47	Colletidae	Hylaeus signatus	30			30
Müller, A. (2023)	47	Colletidae	Hylaeus sinuatus	30			30							98.6
Müller, A. (2023)	47	Colletidae	Hylaeus styriacus	30			30							100
Müller, A. (2023)	47	Colletidae	Hylaeus taeniolatus	30			30							92.8			3				0.1
Müller, A. (2023)	47	Colletidae	Hylaeus tyrolensis	30			30							100
Müller, A. (2023)	47	Colletidae	Hylaeus variegatus	30			30							88.6							0.8															0.6								0.7
Müller, A. (1996a)	38	Megachilidae	Icteranthidium afrum	10			10							1.7							92.3
Müller, A. (1996a)	38	Megachilidae	Icteranthidium cimbiciforme	29			29														99.2
Müller, A. (1996a)	38	Megachilidae	Icteranthidium fedtschenkoi	20			20														100
Müller, A. (1996a)	38	Megachilidae	Icteranthidium ferrugineum	35			35							8.6							22.3						4.5	10.1					0.3	0.4										3.6	2.7
Müller, A. (1996a)	38	Megachilidae	Icteranthidium grohmanni	42			42							35.7							31.5						1.6	2.6			0.7		2			0.3								3.1
Müller, A. (1996a)	38	Megachilidae	Icteranthidium laterale	51			51							2.7							84.2						0.8	1.1			0.2		1.3			4.8				0.1				0.4
Müller, A. (1996a)	38	Megachilidae	Icteranthidium limbiferum	20			20							8.4							26.1						3.5	11.4						3	12.3
Müller, A. (1996b)	39	Halictidae	Lasioglossum (Hemihalictus) convexiusculum	14			14
Müller, A. (1996b)	39	Halictidae	Lasioglossum (Hemihalicus) clypeare	16			16
Herrmann, M., Burger, F., Müller, A. & Tischendorf, S. (2003)	13	Halictidae	Lasioglossum (Lasioglossum) pallens	28			28				0.1
Müller, A. (1996b)	39	Halictidae	Lasioglossum (Lasioglossum) xanthopus	27			27														20.2						1.9	27.5								0.9
Glaum & Wood et al. (2021)	9	Halictidae	Lasioglossum acuminatum	20			20						1.44928								1.4058			3.47826				9.27536																					47.5362
Novel data	n/a	Halictidae	Lasioglossum albipes	12			12														31.2368													3.15789		13.5789
Novel data	n/a	Halictidae	Lasioglossum albocinctum	22			22														10.9						4	4.4								70.8
Glaum & Wood et al. (2021)	9	Halictidae	Lasioglossum anomalum	12			12							15.7143							9.52381							9.52381						5
Novel data	n/a	Halictidae	Lasioglossum bimaculatum	15			15							0.4							2.8							16								79
Novel data	n/a	Halictidae	Lasioglossum brevicorne	26			26														98.9375										0.75					0.3125
Novel data	n/a	Halictidae	Lasioglossum calceatum	43			43							5		4					40.5		3				1.5	14.5					0.5	0.3		3.7				0.6		0.1			0.2
Glaum & Wood et al. (2021)	9	Halictidae	Lasioglossum cinctipes	22			22						49.0196	5.22876							1.30719							7.5817
Glaum & Wood et al. (2021)	9	Halictidae	Lasioglossum coriaceum	24			24		1.69697				29.0909															29.0909						0.678788						1.93939		7.0303
Novel data	n/a	Halictidae	Lasioglossum corvinum	12			12																								1.2		98.8
Westrich (1989) + Novel data	86; n/a	Halictidae	Lasioglossum costulatum	32			32														1.56										92.18
Glaum & Wood et al. (2021)	9	Halictidae	Lasioglossum cressonii	28			28		0.284264				8.12183								1.66497			0.48731				14.5381					8.4264	4.83249								1.48223
Novel data	n/a	Halictidae	Lasioglossum cupromicans	23			23							2.7							2.7							9.9			8.2			4.5		18.5				0.7				4.8
Novel data	n/a	Halictidae	Lasioglossum discum	36			36							0.7							93.4						0.1													2.7
Novel data	n/a	Halictidae	Lasioglossum euboeense	13			13														31.89							1.4					7.08			37.94
Glaum & Wood et al. (2021)	9	Halictidae	Lasioglossum foxii	14			14																					30.3059																					0.470588
Novel data	n/a	Halictidae	Lasioglossum fulvicorne	19			19							1.5							1.2							26
Pauly et al. (2008)	59	Halictidae	Lasioglossum fynbosensis	51			51			6.6											77.3							0.5
Novel data	n/a	Halictidae	Lasioglossum glabriusculum	25			25							23.1							5										4.7									6.2
Glaum & Wood et al. (2021)	9	Halictidae	Lasioglossum hitchensi	18			18		6.66667				0.2	18.3333							14.4667							19.7333						0.266667															9.66667
Glaum & Wood et al. (2021)	9	Halictidae	Lasioglossum imitatum	23			23		0.981595				4.90798	13.0061							12.7607							21.4724						3.68098
Glaum & Wood et al. (2021)	9	Halictidae	Lasioglossum immunitum	18			18														62.3															24.5
Novel data	n/a	Halictidae	Lasioglossum intermedium	13			13							3.37														22.69			13.46
Novel data	n/a	Halictidae	Lasioglossum interruptum	26			26							4.8							5.7						29.6	9.3						0.3		6
Novel data	n/a	Halictidae	Lasioglossum laevigatum	18			18							5		0.1					5							29.2						4.5		1.5
Glaum & Wood et al. (2021)	9	Halictidae	Lasioglossum laevissimum	19			19						11.7647	8.52941							6.17647							8.82353
Novel data	n/a	Halictidae	Lasioglossum laticeps	18			18		1.1												0.5						11.8	9.6					2.1	2.1										2.4
Novel data	n/a	Halictidae	Lasioglossum lativentre	26			26														1.3							0.7						0.4		10.3
Glaum & Wood et al. (2021)	9	Halictidae	Lasioglossum leucocomum	18			18							0.129032							27.2258							27.6774			6.45161			8.06452															9.24194
Novel data	n/a	Halictidae	Lasioglossum leucopus	12			12							8.7561							0.853659							14.5976								14.6341
Novel data	n/a	Halictidae	Lasioglossum leucozonium	45			45														86.6949																			6.89947
Glaum & Wood et al. (2021)	9	Halictidae	Lasioglossum lineatulum	23			23						23.1111	1.35802							8.51852							8.14815												0.345679		4.64198							0.296296
Novel data	n/a	Halictidae	Lasioglossum lissonotum	12			12							7.02							6.39							13.03			10.03					9.96								26.74
Estes and Thorp (1975) + Glaum & Wood et al. (2021)	6; 9	Halictidae	Lasioglossum lustrans	8	Nest	Obs.	10														100
Glaum & Wood et al. (2021)	9	Halictidae	Lasioglossum macoupinense	11			11		0.450704				3.38028																					1.12676
Novel data	n/a	Halictidae	Lasioglossum malachurum	437			437							1.73118					0.176651		73.1031						0.861751	9.92281					1.61214	0.245776						0.703533		0.0230415			1.61636
Novel data	n/a	Halictidae	Lasioglossum mediterraneum	19			19							5.8							5.1						4.1	9.9			3.4			1.4		5.9				11.2				4.9
Novel data	n/a	Halictidae	Lasioglossum monstrificum	10			10														5.05							3.74						7.07
Novel data	n/a	Halictidae	Lasioglossum morio	29			29		1.3					4.7					0.2		2.3						7.3	5.8			3.4			3.5		1.2								1.9	3.4
Novel data	n/a	Halictidae	Lasioglossum nigripes	18			18														81.7							0.7					10							5.3
Glaum & Wood et al. (2021)	9	Halictidae	Lasioglossum paradmirandum	15			15							7.40741							7.77778							33.3333												7.40741
Glaum & Wood et al. (2021)	9	Halictidae	Lasioglossum paraforbesii	15			15														12.6222							8.75556
Novel data	n/a	Halictidae	Lasioglossum parvulum	15			15		0.75					12.3438		5.75					1.5625							31.25						0.351562
Novel data	n/a	Halictidae	Lasioglossum pauperatum	11			11							4.1							2.9						16.6	40.5			0.6					5.3								11.4
Novel data	n/a	Halictidae	Lasioglossum pauxillum	74			74							10.3407							58.1465						0.817717	3.10051												0.340716
Glaum & Wood et al. (2021)	9	Halictidae	Lasioglossum pectorale	24			24						5.69767								34.314						4.65116	24.9593						2.37209								0.988372
Novel data	n/a	Halictidae	Lasioglossum perpunctatum	12			12														36							28.5714						6.95238															0.47619
Glaum & Wood et al. (2021)	9	Halictidae	Lasioglossum pilosum	25			25														20.1446							25.3976					5.86747	0.963855								6.0241							3.43373
Novel data	n/a	Halictidae	Lasioglossum prasinum	15			15														0.7															44									7.6				36.1
Novel data	n/a	Halictidae	Lasioglossum punctatissimum	11			11																								33.3																		1
Novel data	n/a	Halictidae	Lasioglossum puncticolle	17			17														96.9412
Glaum & Wood et al. (2021)	9	Halictidae	Lasioglossum quebecense	15			15																	7.84314																		5.33333							14.7059
Novel data	n/a	Halictidae	Lasioglossum tricinctum	28			28							1.76													0.73	34.47								5.21								6.95
Glaum & Wood et al. (2021)	9	Halictidae	Lasioglossum versans	13			13		19.7674				9.30233								9.30233												7.55814									9.30233							0.465116
Glaum & Wood et al. (2021)	9	Halictidae	Lasioglossum versatum	27			27						12.1212	16.4242							29.2727							6.9899					1.73737																3.0303
Novel data	n/a	Halictidae	Lasioglossum villosulum	46			46														99.332															0.621359
Glaum & Wood et al. (2021)	9	Halictidae	Lasioglossum zephyrum	13			13						8.51064	0.425532							8.08511							5.95745												8.51064
Novel data	n/a	Halictidae	Lasioglossum zonulum	16			16														14.4667						4.13333	6.66667					1	10.0833						2.46667
Schlindwein and Wittmann (1995)	74	Colletidae	Leioproctus (Sarocolletes) rugatus	10			10																						100
Immelman and Eardley (2000)	16	Halictidae	Lipotriches cinerascens	10			10
Immelman and Eardley (2000)	16	Halictidae	Lipotriches cribrosa	10			10
Immelman and Eardley (2000)	16	Halictidae	Lipotriches hylaeoides	10			10
Immelman and Eardley (2000)	16	Halictidae	Lipotriches tanganyicensis	10			10
Rust et al. (2004) + Novel data	71; n/a	Megachilidae	Lithurgus chrysurus	11			11														100
Westrich (1989) + Novel data	86; n/a	Melittidae	Macropis europaea	2		Obs.	10
Westrich (1989) + Novel data	86; n/a	Melittidae	Macropis fulvipes	1		Obs.	10
Novel data + Michez and Patiny (2005)	n/a; 23	Melittidae	Macropis nuda	1		Obs.	10
Bennett and Breed (1985)	1	Andrenidae	Macrotera optuntiae				10																						100
Neff and Danforth (1991)	50	Andrenidae	Macrotera texana				10																						100
Müller, A. (2018a)	43	Megachilidae	Megachile (Megachile) alpicola	50			50				1.3								4.2		30.4							2.7			0.1		0.8			4.6	2							2
Müller, A. & Bansac, N. (2004)	30	Megachilidae	Megachile (Megachile) pilicrus	45			45														100
Müller, A. & Bansac, N. (2004)	30	Megachilidae	Megachile (Neoeutricharaea) apicalis	30			30														78.5							2.5
Müller, A. & Bansac, N. (2004)	30	Megachilidae	Megachile (Neoeutricharaea) flabellipes	30			30														100
Müller, A. (2018a)	43	Megachilidae	Megachile (Xanthosarus) analis	50			50																								61.6					3.1								0.1
Novel data	n/a	Megachilidae	Megachile argentata	16			16							0.6							5.2							5.1						0.8
Novel data	n/a	Megachilidae	Megachile centuncularis	15			15							0.384615		1.38462					34.2115						0.153846													8.46154		2.30769
Westrich (1989) + Novel data	86; n/a	Megachilidae	Megachile ericetorum	4		Obs.	10
Novel data	n/a	Megachilidae	Megachile latimanus	25			25														59.3103										1.01149
Novel data	n/a	Megachilidae	Megachile maritima	14			14														43										0.2		0.2
Novel data	n/a	Megachilidae	Megachile mendica	14			14														28.5714
Westrich (1989)	86	Megachilidae	Megachile nigriventris				10
Novel data + Gibbs et al. 2017	n/a; 102	Megachilidae	Megachile pugnata	8		Obs.	10														100
O'Neil and O'Niel (2011)	56	Megachilidae	Megachile rotundata	300			300														2							42
Kuhlmann and Eardley (2011)	17	Halictidae	Meganomia binghami	23			23			3																						40
Gaona et al. (2019)	8	Apidae	Melipona mimetica	251			251								0.34			0.55			4.64					5.12	4.99		0.78											0.19						12.58			1.39
Novel data	n/a	Apidae	Melissodes desponsus	17			17														100
Novel data	n/a	Apidae	Melissodes illatus	13			13														98.8202
Novel data	n/a	Apidae	Melissodes subillatus	10			10														100
Pick and Schlindwein (2011)	60	Apidae	Melitoma osmoides		Nest		10																																	100
Pick and Schlindwein (2011)	60	Apidae	Melitoma segmentaria		Nest		10																																	100
Pick and Schlindwein (2011)	60	Apidae	Melitomella murihirta		Nest		10																																	100
Westrich (1989)	86	Melittidae	Melitta dimidiata				10
Westrich (1989)	86	Melittidae	Melitta haemorrhoidalis				10																								100
Westrich (1989)	86	Melittidae	Melitta leporina				10
Westrich (1989)	86	Melittidae	Melitta nigricans				10
Westrich (1989)	86	Melittidae	Melitta tricincta				10
Westrich (1989)	86	Andrenidae	Melitturga clavicornis				10
Wood & Le Divelec (2022)	92	Halictidae	Nomiapis diversipes	19			19														7.7							0.8					0.5							4.1
Wood & Le Divelec (2022)	92	Halictidae	Nomiapis paulyi	10			10							12.5							44.2							8.7					10.7			1.3				2
Müller, A. (2020)	45	Megachilidae	Osmia (Erythrosmia) andrenoides	47			47														0.2						1.8	2.1			1.7					2.7								5.9
Müller, A. (2020)	45	Megachilidae	Osmia (Erythrosmia) erythrogastra	19			19														1.9						9.9	0.6
Müller, A. (2020)	45	Megachilidae	Osmia (Erythrosmia) relicta	15			15																				0.4																	1
Müller, A. (2020)	45	Megachilidae	Osmia (Erythrosmia) sparsipuncta	20			20																				27.9	1.2
Müller, A. (1996b)	39	Megachilidae	Osmia (Helicosmia) aurulenta	26			26
Müller, A. (1996b)	39	Megachilidae	Osmia (Helicosmia) caerulescens	22			22
Müller, A. (2018a)	43	Megachilidae	Osmia (Helicosmia) labialis	50			50														99.8															0.2
Müller, A. (2020)	45	Megachilidae	Osmia (Hemiosmia) anceps	19			19
Müller, A. (2020)	45	Megachilidae	Osmia (Hemiosmia) argyropyga	30			30
Müller, A. (2020)	45	Megachilidae	Osmia (Hemiosmia) balearica	13			13
Müller, A. (2020)	45	Megachilidae	Osmia (Hemiosmia) chrysolepta	18			18																				3.7
Müller, A. (2020)	45	Megachilidae	Osmia (Hemiosmia) difficilis	27			27
Müller, A. (2020)	45	Megachilidae	Osmia (Hemiosmia) uncicornis	24			24
Müller, A. (2018b)	44	Megachilidae	Osmia (Hoplosmia) anceyi	26			26														100
Müller, A. (2018b)	44	Megachilidae	Osmia (Hoplosmia) bidentata	62			62														99.5
Müller, A. (2018b)	44	Megachilidae	Osmia (Hoplosmia) carbo	23			23														100
Müller, A. (2018b)	44	Megachilidae	Osmia (Hoplosmia) centaureae	28			28														100
Müller, A. (2018b)	44	Megachilidae	Osmia (Hoplosmia) croatica	30			30														100
Müller, A. (2018b)	44	Megachilidae	Osmia (Hoplosmia) distinguenda	34			34														100
Müller, A. (2018b)	44	Megachilidae	Osmia (Hoplosmia) ligurica	50			50														98.5							0.5			0.5
Müller, A. (2018b)	44	Megachilidae	Osmia (Hoplosmia) padri	30			30														100
Müller, A. (2018b)	44	Megachilidae	Osmia (Hoplosmia) picena	21			21														100
Müller, A. (2018b)	44	Megachilidae	Osmia (Hoplosmia) pinguis	19			19														100
Müller, A. (2018b)	44	Megachilidae	Osmia (Hoplosmia) spinigera	29			29														100
Müller, A. (1994)	36	Megachilidae	Osmia (Hoplosmia) spinulosa	15			15														99
Müller, A. (2018a)	43	Megachilidae	Osmia (Melanosmia) alticola	16			16
Müller, A. (2018a)	43	Megachilidae	Osmia (Melanosmia) inermis	50			50																																										5
Müller, A., Prosi, R., Praz, C. & Richter, H. (2019)	49	Megachilidae	Osmia (Melanosmia) nigriventris	50			50																				0.9									5.6													26.6
Müller, A. (2018a)	43	Megachilidae	Osmia (Melanosmia) parietina	50			50																													1.9
Prosi, R., Wiesbauer, H. & Müller, A. (2016)	66	Megachilidae	Osmia (Melanosmia) pilicornis	52			52												2.1		0.3						61.4						0.8
Müller, A. (2018a)	43	Megachilidae	Osmia (Melanosmia) steinmanni	15			15																																										2.2
Müller, A. (2018a)	43	Megachilidae	Osmia (Melanosmia) uncinata	50			50				1.2																0.3						0.7			0.1								0.1
Müller, A. (2018a)	43	Megachilidae	Osmia (Melanosmia) xanthomelana	50			50
Haider, M., Dorn, S., Sedivy, C. & Müller, A. (2014)	12	Megachilidae	Osmia (Osmia) apicata	52			52																				100
Haider, M., Dorn, S., Sedivy, C. & Müller, A. (2014)	12	Megachilidae	Osmia (Osmia) bicornis	50			50														0.2						3.6	4.5			0.1		2.4	0.1		14.1
Haider, M., Dorn, S., Sedivy, C. & Müller, A. (2014)	12	Megachilidae	Osmia (Osmia) cerinthidis	52			52																				92.8
Haider, M., Dorn, S., Sedivy, C. & Müller, A. (2014)	12	Megachilidae	Osmia (Osmia) cornifrons	28			28				0.7					1.3												13.6																					2.5
Haider, M., Dorn, S., Sedivy, C. & Müller, A. (2014)	12	Megachilidae	Osmia (Osmia) cornuta	50			50																					2.4																					1.8
Haider, M., Dorn, S., Sedivy, C. & Müller, A. (2014)	12	Megachilidae	Osmia (Osmia) emarginata	24			24																				38									27.7
Haider, M., Dorn, S., Sedivy, C. & Müller, A. (2014)	12	Megachilidae	Osmia (Osmia) excavata	19			19																				0.1	67.8					6.3
Haider, M., Dorn, S., Sedivy, C. & Müller, A. (2014)	12	Megachilidae	Osmia (Osmia) fedtschenkoi	22			22																					5.1					1.5
Haider, M., Dorn, S., Sedivy, C. & Müller, A. (2014)	12	Megachilidae	Osmia (Osmia) kohli	33			33							0.4													8.9	4.1								3.3
Haider, M., Dorn, S., Sedivy, C. & Müller, A. (2014)	12	Megachilidae	Osmia (Osmia) lignaria	50			50														0.3						18.7
Haider, M., Dorn, S., Sedivy, C. & Müller, A. (2014)	12	Megachilidae	Osmia (Osmia) maxillaris	23			23
Haider, M., Dorn, S., Sedivy, C. & Müller, A. (2014)	12	Megachilidae	Osmia (Osmia) melanocephala	12			12																				1.5						2.4
Haider, M., Dorn, S., Sedivy, C. & Müller, A. (2014)	12	Megachilidae	Osmia (Osmia) mustelina	50			50														0.5						5									16.4
Haider, M., Dorn, S., Sedivy, C. & Müller, A. (2014)	12	Megachilidae	Osmia (Osmia) nigrohirta	27			27							0.3							3.8						16.3	3.1								7.5
Haider, M., Dorn, S., Sedivy, C. & Müller, A. (2014)	12	Megachilidae	Osmia (Osmia) pedicornis	32			32														1							12.7
Haider, M., Dorn, S., Sedivy, C. & Müller, A. (2014)	12	Megachilidae	Osmia (Osmia) ribifloris	50			50						1.4										15.3																								3.3		50.5
Haider, M., Dorn, S., Sedivy, C. & Müller, A. (2014)	12	Megachilidae	Osmia (Osmia) scheherazade	18			18
Haider, M., Dorn, S., Sedivy, C. & Müller, A. (2014)	12	Megachilidae	Osmia (Osmia) taurus	12			12					9.5									2.6							5					5.7
Haider, M., Dorn, S., Sedivy, C. & Müller, A. (2014)	12	Megachilidae	Osmia (Osmia) tricornis	50			50														0.1						3.7	3								67.1
Müller, A. (2020)	45	Megachilidae	Osmia (Tergosmia) agilis	17			17														1.3							3.1
Müller, A. (2020)	45	Megachilidae	Osmia (Tergosmia) avosetta	38			38
Müller, A. (2020)	45	Megachilidae	Osmia (Tergosmia) glareola	19			19
Müller, A. (2020)	45	Megachilidae	Osmia (Tergosmia) lunata	30			30																				0.1
Müller, A. (2020)	45	Megachilidae	Osmia (Tergosmia) rhodoensis	38			38														0.9							1.8			4.5
Müller, A. (2020)	45	Megachilidae	Osmia (Tergosmia) tergestensis	40			40																													0.3
Novel data	n/a	Megachilidae	Osmia atriventris	19			19																					4.42623																					18.6885
Westrich (1989) + Novel data	86; n/a	Megachilidae	Osmia brevicornis	1		Obs.	10																					100
Tepedino et al. (2011)	84	Megachilidae	Osmia brevis	46			46
Novel data	n/a	Megachilidae	Osmia bucephala	14			14														0.367816																												26.2069
Cripps and Rust (1989)	3	Megachilidae	Osmia californica	28			28														100
Novel data	n/a	Megachilidae	Osmia conjuncta	13			13														3.18182
Westrich (1989)	86	Megachilidae	Osmia gallarum				10
Nilsson (2009)	54	Megachilidae	Osmia laticeps				10																																										100
Westrich (1989) + Novel data	86; n/a	Megachilidae	Osmia leaiana	2		Obs.	10														100
Cripps and Rust (1989)	3	Megachilidae	Osmia montana	27			27														100
Westrich (1989)	86	Megachilidae	Osmia niveata				10														100
Novel data	n/a	Megachilidae	Osmia pumila	17			17						2.15385																				15.3385
Parker and Tepedino (1982)	58	Megachilidae	Osmia sculleini	13			13																				100
Müller, A. (2018b)	44	Megachilidae	Osmia(Hoplosmia) scutellaris	50			50														100
Kuhlmann and Timmermans (2009)	19	Megachilidae	Othinosmia schultzei		Nest		10														100
Novel data + Rozen (1971)	n/a; 69	Andrenidae	Panurginus albopilosus	10			10																					100
Müller, A. (2018a)	43	Andrenidae	Panurginus herzi	50			50																													0.5													0.3
Müller, A. (2018a)	43	Andrenidae	Panurginus montanus	50			50							0.3							0.2							2.3						1.5		39.3								0.3
Westrich (1989)	86	Andrenidae	Panurgus banksianus				10														100
Westrich (1989)	86	Andrenidae	Panurgus calcaratus				10														100
Wood et al. (2022)	100	Andrenidae	Panurgus calceatus	10			10														100
Wood et al. (2022)	100	Andrenidae	Panurgus canescens	12			12														100
Wood et al. (2022)	100	Andrenidae	Panurgus cephalotes	28			28														100
Westrich (1989)	86	Andrenidae	Panurgus dentipes				10														100
Wood et al. (2022)	100	Andrenidae	Panurgus maroccanus	14			14														100
Wood et al. (2022)	100	Andrenidae	Panurgus perezi	23			23														100
Kuhlmann and Eardley (2011)	17	Halictidae	Patellapis communis	39			39			0.5											96
Timmerman and Kuhlmann (2008)	85	Halictidae	Patellapis sp. 1	226			226			1.5											62.7
Hurd & Linsley (1964)	15	Apidae	Peponapis michelbacherorum				10																																						100
Hurd & Linsley (1964)	15	Apidae	Peponapis pruinosa				10																																						100
Hurd & Linsley (1964)	15	Apidae	Peponapis utahensis				10																																						100
Norden et al. (2003)	55	Andrenidae	Perdita floridensis				10									100
Novel data + Gibbs et al. 2017	n/a; 102	Andrenidae	Perdita octomaculata	8		Obs.	10														100
Parker (1978)	57	Megachilidae	Proteriades bidenticauda		Nest		10																				100
Parker (1978)	57	Megachilidae	Proteriades bullifacies		Nest		10																				100
Parker (1978)	57	Megachilidae	Proteriades mojavensis		Nest		10
Parker (1978)	57	Megachilidae	Proteriades plagiostoma		Nest		10																				100
Parker (1978)	57	Megachilidae	Proteriades shoshone		Nest		10																				100
Parker (1978)	57	Megachilidae	Proteriades zuni		Nest		10																				100
Carvalho and Schlindwein (2011)	2	Colletidae	Protodiscelis palpalis	125			125
Schlindwein and Medeiros (2006)	73	Andrenidae	Protomeliturga turnerae	10			10
Müller, A. (1996b)	39	Megachilidae	Protosmia (Nanosmia) minutula	15			15																													9.2
Müller, A. (1996a)	38	Megachilidae	Pseudoanthidium eximium	27			27														100
Müller, A. (1996a)	38	Megachilidae	Pseudoanthidium melanurum	30			30														99.6
Müller, A. (1996a)	38	Megachilidae	Pseudoanthidium ochrognathum	20			20														9.4						20.1	51.6
Müller, A. (1996a)	38	Megachilidae	Pseudoanthidium reticulatum	30			30														99.9
Müller, A. (1996a)	38	Megachilidae	Pseudoanthidium scapulare	55			55														99.9							0.1
Müller, A. (1996a)	38	Megachilidae	Pseudoanthidium wahrmannicum	20			20														99.7							0.3
Novel data + Hurd (1979)	n/a; 103	Megachilidae	Pseudopanurgus aestivalis	6		Obs.	10														100
Novel data + Gibbs et al. 2017	n/a; 102	Megachilidae	Pseudopanurgus andrenoides	4		Obs.	10														100
Rust (1980)	70	Apidae	Ptilothrix bombiformis		Nest		10
Schlindwein and Martins (2000)	72	Apidae	Ptilothrix plumata		Nest		10
Müller, A. (1996a)	38	Megachilidae	Rhodanthidium aculeatum	24			24
Müller, A. (1996a)	38	Megachilidae	Rhodanthidium caturigense	40			40							2.6							1.4						4.1	0.6						0.1		3.5
Müller, A. (1996a)	38	Megachilidae	Rhodanthidium infuscatum	31			31							0.3							32.3						3.8	5.8					0.6			7.5								10.9
Müller, A. (1996a)	38	Megachilidae	Rhodanthidium septemdentatum	50			50														21.8						1.1	0.3			1.3		1.7			18				0.9				7.1
Müller, A. (1996a)	38	Megachilidae	Rhodanthidium siculum	30			30														56.8						6.3	1.4					0.2							0.6
Müller, A. (1996a)	38	Megachilidae	Rhodanthidium sticticum	35			35														21.9						6.8	1.7								11.3				1				0.1
Müller, A. (1996a)	38	Megachilidae	Rhodanthidium superbum	25			25
Westrich (1989)	86	Halictidae	Rhopitoides canus				10
Müller, A. (1996b)	39	Halictidae	Rophites algirus	24			24
Westrich (1989)	86	Halictidae	Rophites quinquespinosus				10
Michez et al. (2010)	25	Melittidae	Samba ogilviei	17			17														7.33										87.88
Kuhlmann and Timmerman (2011) + Michez et al (2010)	18; 25	Melittidae	Samba spinosa	13			13																																					100
Gaona et al. (2019)	8	Apidae	Scaptotrigona spp.	244			244								0.69			0.24			3.1					1.81	4.26		0.43											1.52						0.77			0.78
Kuhlmann and Eardley (2011)	17	Colletidae	Scrapter niger	24			24														90							5																2
Kuhlmann and Eardley (2011)	17	Colletidae	Scrapter nitidus	34			34														100
Müller, A. & Trunz, V. (2014)	35	Megachilidae	Stenoheriades asiatica	10			10														100
Müller, A. & Trunz, V. (2014)	35	Megachilidae	Stenoheriades coelostoma	35			35														100
Müller, A. & Trunz, V. (2014)	35	Megachilidae	Stenoheriades eingeddica	10			10														100
Müller, A. & Trunz, V. (2014)	35	Megachilidae	Stenoheriades levantica	24			24														100
Westrich (1989)	86	Halictidae	Systropha curvicornis				10																																	100
Westrich (1989)	86	Halictidae	Systropha planidens				10																																	100
Novel data	n/a	Apidae	Tetralonia cinctella	10			10																										100
Novel data	n/a	Apidae	Tetralonia dentata	16			16														100
Novel data	n/a	Apidae	Tetralonia iberica	22			22														100
Novel data	n/a	Apidae	Tetralonia julliani	18			18														100
Novel data	n/a	Apidae	Tetralonia nana	10			10
Westrich (1989)	86	Apidae	Tetralonia salicariae				10
Müller, A. (1996a)	38	Megachilidae	Trachusa byssina	45			45														0.1															0.5
Müller, A. (1996a)	38	Megachilidae	Trachusa dumerlei	15			15														100
Müller, A. (1996a)	38	Megachilidae	Trachusa interrupta	45			45														0.1												99.8			0.1
Müller, A. (1996a)	38	Megachilidae	Trachusa laeviventre	25			25																				0.2									3.5
Müller, A. (1996a)	38	Megachilidae	Trachusa laticeps	16			16														0.5															1.2
Müller, A. (1996a)	38	Megachilidae	Trachusa pubescens	31			31														0.4
Müller, A., Praz, C. & Dorchin, A. (2018)	48	Megachilidae	Wainia (Caposmia) eremoplana	50			50														92							8
Hurd & Linsley (1964)	15	Apidae	Xenoglossa angustior				10																																						100
Hurd & Linsley (1964)	15	Apidae	Xenoglossa crassidentata				10																																						100
Hurd & Linsley (1964)	15	Apidae	Xenoglossa patricia				10																																						100
Hurd & Linsley (1964)	15	Apidae	Xenoglossa strenua				10																																						100
Dorchin et al. (2021)	4	Apidae	Xenoglossoides eriocarpi	11			11														100
Novel data	n/a	Apidae	Xylocopa virginica	13			13		5.52381												14.2857							15.2381																					9.52381
[truncated: 78 more columns]
